# Supplementary material for: Isolate-Based Surveillance of Bordetella pertussis, Austria, 2018–2020
Source: Emerg Infect Dis. 2021 Mar;27(3):862–71. doi: 10.3201/eid2703.202314 (PMC7920692; doi:10.3201/eid2703.202314)
Supplement: Appendix 2 — Additional data pertaining to core-genome multilocus sequence typing conducted in isolate-based surveillance of Bordetella pertussis, Austria, 2018–2020. [file 20-2314-Techapp-s2.xlsx]

## Sheet: Appendix 2 Table 1
Article DOI: https://doi.org/10.3201/eid2703.202314
Isolate-based Surveillance of Bordetella pertussis, Austria, 2018–2020
Appendix 2 Table 1. Description of the 15 query B. pertussis genomes used to generate the cgMLST scheme
Accession number	Strain name	Country, State	Collection year	ST	Genome status
NZ_CP010323.1	137	Brazil	n.a.	2	complete genome
CP014153.1	FDAARGOS_179	USA	1999	2	complete genome
NZ_CP016338.1	B202	USA, PA	1946	2	complete genome
NZ_CP012128.1	B203	USA, MI	1939	1	complete genome
NZ_CP011443.1	B3582	Sweden	2009	2	complete genome
NZ_CP011446.1	B3658	Norway	2009	2	complete genome
NZ_CP011447.1	B3913	The Netherlands	2012	2	complete genome
NZ_CP010964.1	E476	Sweden	unknown	1	complete genome
NZ_CP010250.1	H788	USA, VT	2011	83	complete genome
NZ_CP011718.1	I110	USA, CO	2012	83	complete genome
NZ_CP011733.1	I350	USA, MN	2012	2	complete genome
NZ_CP010253.1	I472	USA, VT	2012	83	complete genome
NZ_CP011744.1	I755	USA, NY	2013	83	complete genome
NZ_CP013090.1	J191	USA, IN	2014	83	complete genome
NZ_LT906471.1	NCTC13666	UK	2012	83	chromosome

## Sheet: Appendix 2 Table 2
Article DOI: https://doi.org/10.3201/eid2703.202314
Isolate-based Surveillance of Bordetella pertussis, Austria, 2018–2020
Appendix 2 Table 2. Characteristics of the B. pertussis core genes included in the cgMLST scheme
Target	Gene name	Description	Product	Ref.-seq. Lenght
BP0001	gidA	GidA; glucose-inhibited cell division protein A; involved in the 5-carboxymethylaminomethyl modification (mnm(5)s(2)U) of the wobble uridine base in some tRNAs	tRNA uridine 5-carboxymethylaminomethyl modification protein	1920
BP0002	gidB		rRNA small subunit methyltransferase G	693
BP0003	parA		ParA family protein	798
BP0004			GNAT family acetyltransferase	762
BP0005	parB		chromosome partitioning protein ParB	918
BP0008	secE	forms a complex with SecY and SecG; SecYEG forms a protein-conducting channel to which secA binds and translocates targeted polypeptides across the cytoplasmic membrane, a process driven by ATP and a proton-motive force	protein translocase subunit SecE	381
BP0009	nusG	Modulates Rho-dependent transcription termination	transcription termination/antitermination protein NusG	534
BP0010	rplK	binds directly to 23S ribosomal RNA	50S ribosomal protein L11	432
BP0011	rplA	in Escherichia coli and Methanococcus, this protein autoregulates expression; the binding site in the mRNA mimics the binding site in the 23S rRNA	50S ribosomal protein L1	699
BP0013	rplJ	binds the two ribosomal protein L7/L12 dimers and anchors them to the large ribosomal subunit	50S ribosomal protein L10	525
BP0014	rplL	present in two forms; L12 is normal, while L7 is aminoacylated at the N-terminal serine; the only multicopy ribosomal protein; 4:1 ratio of L7/L12 per ribosome; two L12 dimers bind L10; critically important for translation efficiency and fidelity; stimulates GTPase activity of translation factors	50S ribosomal protein L7/L12	384
BP0015	rpoB	DNA-dependent RNA polymerase catalyzes the transcription of DNA into RNA using the four ribonucleoside triphosphates as substrates; beta subunit is part of the catalytic core which binds with a sigma factor to produce the holoenzyme	DNA-directed RNA polymerase subunit beta	4113
BP0016	rpoC	DNA-dependent RNA polymerase catalyzes the transcription of DNA into RNA using the four ribonucleoside triphosphates as substrates. Subunit beta' binds to sigma factor allowing it to bind to the -10 region of the promoter	DNA-directed RNA polymerase subunit beta'	4245
BP0017			lipoprotein	405
BP0018			membrane protein	1176
BP0020			peptidoglycan-binding protein	1107
BP0022			two component system response regulator	816
BP0025			hypothetical protein	435
BP0026			thiolase	1227
BP0027			MaoC family protein	498
BP0028			transcriptional regulator	909
BP0029		Catalyzes the reversible hydration of unsaturated fatty acyl-CoA to beta-hydroxyacyl-CoA	enoyl-CoA hydratase	792
BP0030			hypothetical protein	1422
BP0032			transporter	1191
BP0033	glyQ	glycine--tRNA ligase alpha chain; GlyRS; class II aminoacyl tRNA synthetase; tetramer of alpha(2)beta(2); catalyzes a two-step reaction; first charging a glycine molecule by linking its carboxyl group to the alpha-phosphate of ATP; second by transfer of the aminoacyl-adenylate to its tRNA	glycine--tRNA ligase subunit alpha	912
BP0034	glyS		glycine--tRNA ligase subunit beta	2139
BP0035		Converts the D-glycero-beta-D-manno-heptose 1,7-bisphosphate intermediate into D-glycero-beta-D-manno-heptose 1-phosphate	D,D-heptose 1,7-bisphosphate phosphatase	540
BP0037			hypothetical protein	894
BP0038	gloA		lactoylglutathione lyase	396
BP0039	def	cleaves off formyl group from N-terminal methionine residues of newly synthesized proteins; binds iron(2+)	peptide deformylase	531
BP0043			exported protein	549
BP0045			membrane protein	894
BP0047	metX	Catalyzes the conversion of acetyl-CoA and L-homoserine to CoA and O-acetyl-L-homoserine	homoserine O-acetyltransferase	1248
BP0048			hypothetical protein	615
BP0050	ampG		muropeptide transporter	1212
BP0053			aspartate/glutamate racemase	735
BP0054	gltL		glutamate/aspartate ABC transporter ATP-binding protein	591
BP0055	gltK		glutamate/aspartate ABC transporter permease	690
BP0056	gltJ		glutamate/aspartate ABC transporter permease	795
BP0057			glutamate/aspartate ABC transporter substrate-binding protein	900
BP0060			hypothetical protein	1227
BP0061			DNA-binding protein	420
BP0062			hypothetical protein	942
BP0063			hypothetical protein	837
BP0064			hypothetical protein	582
BP0065			ferredoxin	303
BP0066			oxidoreductase	1062
BP0067			integral membrane protein	1194
BP0069			exported protein	1182
BP0072			transposase	315
BP0074	htpG	molecular chaperone; heat shock protein 90	chaperone protein HtpG	1908
BP0075			glutathione S-transferase	621
BP0076	ampD		N-acetylmuramoyl-L-alanine amidase	582
BP0077			exported protein	252
BP0078			membrane protein	843
BP0079	ffh		signal recognition particle protein	1410
BP0082	bplL		lipopolysaccharide biosynthesis protein	1875
BP0085	bplI		lipopolysaccharide biosynthesis protein	705
BP0086	bplH		glycosyl transferase family protein	1173
BP0087	bplG		sugar transferase	594
BP0088	bplF		lipopolysaccharide biosynthesis protein	1233
BP0089	bplE		glycosyl transferase family protein	1260
BP0090	bplD		UDP-N-acetylglucosamine 2-epimerase	1089
BP0091	bplC		lipopolysaccharide biosynthesis protein	1101
BP0092	bplB		acetyltransferase	576
BP0093	bplA		oxidoreductase	1053
BP0094	rfaC		heptosyltransferase	1008
BP0095	kdtA		3-deoxy-D-manno-octulosonic-acid transferase	1287
BP0096			exported protein	156
BP0097	baf	type III; catalyzes the formation of (R)-4'-phosphopantothenate from (R)-pantothenate in coenzyme A biosynthesis; type III pantothenate kinases are not subject to feedback inhibition from coenzyme A and have a high Km for ATP	pantothenate kinase	804
BP0098	birA		biotin--protein ligase	867
BP0099			integral membrane protein	1131
BP0100			ABC transporter ATP-binding protein	840
BP0101A			exported protein	603
BP0101B			hypothetical protein	654
BP0102			penicillin-binding protein	1257
BP0103			class IV aminotransferase	900
BP0104			hypothetical protein	276
BP0105	lipB	lipoate-protein ligase B; lipoyl/octanoyltransferase; catalyzes the transfer of the lipoyl/octanoyl moiety of lipoyl/octanoyl-ACP onto lipoate-dependent enzymes like pyruvate dehydrogenase and the glycine cleavage system H protein	octanoyltransferase	663
BP0106	lipA	catalyzes the radical-mediated insertion of two sulfur atoms into an acyl carrier protein (ACP) bound to an octanoyl group to produce a lipoyl group	lipoyl synthase	1002
BP0107	rfbC		dTDP-4-dehydrorhamnose 3,5-epimerase	549
BP0108	rfbD		dTDP-4-dehydrorhamnose reductase	897
BP0109	rfbB		dTDP-glucose 4,6-dehydratase	1062
BP0112	metC		cystathionine beta-lyase	1194
BP0113	dsbA		thiol:disulfide interchange protein DsbA	630
BP0114			exported protein	684
BP0115	argS	arginyl-tRNA synthetase; catalyzes a two-step reaction, first charging an arginine molecule by linking its carboxyl group to the alpha-phosphate of ATP, followed by transfer of the aminoacyl-adenylate to its tRNA; class-I aminoacyl-tRNA synthetase	arginine--tRNA ligase	1788
BP0116			hypothetical protein	381
BP0117			hypothetical protein	360
BP0119			binding-protein-dependent transport system inner membrane protein	801
BP0120			binding-protein-dependent transport system inner membrane protein	876
BP0121			glycerol-3-phosphate ABC transporter substrate-binding protein	1293
BP0122			sugar ABC transporter ATP-binding protein	1041
BP0123			3',5'-cyclic adenosine monophosphate phosphodiesterase CpdA	822
BP0126			ABC transporter permease	849
BP0128			ABC transporter substrate-binding protein	1011
BP0130			amidase	1254
BP0131	leuA		2-isopropylmalate synthase	1701
BP0132			membrane protein	648
BP0133	rpoN		RNA polymerase sigma-54 factor	1422
BP0134			bacterioferritin-associated ferredoxin	303
BP0135			LysR family transcriptional regulator	921
BP0139	ilvA	threonine deaminase; threonine dehydratase; in Escherichia coli, IlvA is part of the isoleucine biosynthetic pathway	threonine dehydratase	1509
BP0141			iron-sulfur binding oxidase	3900
BP0142			GntR family transcriptional regulator	783
BP0143			hypothetical protein	1224
BP0145		Catalyzes the reversible hydration of unsaturated fatty acyl-CoA to beta-hydroxyacyl-CoA	enoyl-CoA hydratase/isomerase	813
BP0148			hypothetical protein	972
BP0149			transcriptional regulator	783
BP0151			hypothetical protein	981
BP0152			hypothetical protein	729
BP0153			dioxygenase	432
BP0154	brg1		LysR family transcriptional regulator	876
BP0155	serA	catalyzes the formation of 3-phosphonooxypyruvate from 3-phospho-D-glycerate in serine biosynthesis; can also reduce alpha ketoglutarate to form 2-hydroxyglutarate	D-3-phosphoglycerate dehydrogenase	1221
BP0156			exported protein	462
BP0157			two component system sensor histidine kinase	1398
BP0158			two component system response regulator	678
BP0159	phoR		phosphate regulon sensor protein	1311
BP0160	phoB		phosphate regulon transcriptional regulatory protein	699
BP0161	ubiE	Catalyzes the carbon methylation reaction in the biosynthesis of ubiquinone	ubiquinone/menaquinone biosynthesis C-methyltransferase	777
BP0162			membrane protein	1023
BP0163			hypothetical protein	687
BP0164	ubiB	an Escherichia coli mutant results in accumulation of octaprenylphenol and no ubiquinone; functions in the formation of 2-octaprenyl-6-hydroxy-phenol from 2-octaprenylphenol in ubiquinone (coenzyme Q) biosynthesis; similar to eukaryotic proteins that exhibit kinase functions	ubiquinone biosynthesis protein UbiB	1563
BP0168			membrane protein	903
BP0170	rhlE		ATP-dependent RNA helicase	1431
BP0171			LysE family efflux protein	630
BP0172	prfC	stimulates the release of release factors 1 and 2 from the ribosome after hydrolysis of the ester bond in peptidyl-tRNA has occurred; GDP/GTP-binding protein	peptide chain release factor 3	1632
BP0173			exported protein	684
BP0174	bfr		bacterioferritin	477
BP0177			lipoprotein	528
BP0178			lipoprotein	816
BP0179			rhodanese superfamily protein	735
BP0180	metG	methionyl-tRNA synthetase; MetRS; adds methionine to tRNA(Met) with cleavage of ATP to AMP and diphosphate; some MetRS enzymes form dimers depending on a C-terminal domain that is also found in other proteins such as Trbp111 in Aquifex aeolicus and the cold-shock protein CsaA from Bacillus subtilis while others do not; four subfamilies exist based on sequence motifs and zinc content	methionine--tRNA ligase	2079
BP0181			exported protein	273
BP0182			iron sulfur binding protein	1089
BP0183			exported protein	1905
BP0185	dcd	Catalyzes the formation of dUTP from dCTP in thymidylate biosynthesis	deoxycytidine triphosphate deaminase	564
BP0186			hypothetical protein	423
BP0187			lyase	420
BP0189			hypothetical protein	498
BP0190			Orn/Arg/Lys decarboxylase	2271
BP0191			exported protein	1233
BP0193	sodA		superoxide dismutase	636
BP0194			metal transporter	894
BP0195	gcvT	catalyzes the transfer of a methylene carbon from the methylamine-loaded GcvH protein to tetrahydrofolate, causing the release of ammonia and the generation of reduced GcvH protein	glycine cleavage system aminomethyltransferase	1101
BP0196	gcvH	part of multienzyme complex composed of H, L, P, and T proteins which catalyzes oxidation of glycine to yield carbon dioxide, ammonia, 5,10-CH2-H4folate and a reduced pyridine nucleotide; protein H is involved in transfer of methylamine group from the P to T protein; covalently bound to a lipoyl cofactor	glycine cleavage system protein H	375
BP0197	gcvP	acts in conjunction with GvcH to form H-protein-S-aminomethyldihydrolipoyllysine from glycine	glycine dehydrogenase	2865
BP0198			GntR family transcriptional regulator	741
BP0199			hypothetical protein	1212
BP0204			restriction endonuclease	1002
BP0205			exported protein	567
BP0206	thiC	thiamine biosynthesis protein ThiC; required for the synthesis of the hydromethylpyrimidine moiety of thiamine	phosphomethylpyrimidine synthase	1914
BP0207			aldehyde dehydrogenase	1431
BP0208			oxidoreductase	1413
BP0209			GntR family transcriptional regulator	696
BP0212			virginiamycin B lyase	900
BP0213			acetyltransferase	549
BP0214			7-cyano-7-deazaguanine synthase	720
BP0215	ppc	catalyzes the formation of oxaloacetate from phosphoenolpyruvate	phosphoenolpyruvate carboxylase	2943
BP0216	sphB1		autotransporter subtilisin-like protease	2799
BP0217		converts (S)-3-hydroxybutanoyl-CoA to 3-acetoacetyl-CoA	3-hydroxybutyryl-CoA dehydrogenase	933
BP0218			short-chain fatty acids transporter	1350
BP0219			short-chain dehydrogenase	726
BP0220			transcriptional regulator	852
BP0221	catI		3-oxoadipate CoA-transferase subunit A	687
BP0222	catJ		3-oxoadipate CoA-transferase subunit B	645
BP0223	catC2		muconolactone delta-isomerase	276
BP0224		unknown function; YciI from Haemophilus influenzae presents crystal structure similarity to a muconolactone isomerase, but does not seem to catalyze any of the predicted reactions based on sequence and structure similarity	hypothetical protein	297
BP0225	catD2		3-oxoadipate enol-lactonase	780
BP0226			hypothetical protein	1050
BP0227	psiF		phosphate starvation-inducible protein	324
BP0229			beta-D-hydroxybutyrate dehydrogenase	798
BP0231	pcaC		4-carboxymuconolactone decarboxylase	411
BP0233			GntR family transcriptional regulator	744
BP0234			C4-dicarboxylate ABC transporter substrate-binding protein	1044
BP0235			membrane protein	2103
BP0237			exported protein	957
BP0238	folK		2-amino-4-hydroxy-6- hydroxymethyldihydropteridine pyrophosphokinase	492
BP0239	pcnB		poly(A) polymerase	1356
BP0240			hypothetical protein	699
BP0241			hypothetical protein	702
BP0242	purM	phosphoribosylaminoimidazole synthetase; catalyzes the formation of 1-(5-phosphoribosyl)-5-aminoimidazole from 2-(formamido)-N1-(5-phosphoribosyl)acetamidine and ATP in purine biosynthesis	phosphoribosylformylglycinamidine cyclo-ligase	1050
BP0243	miaA	IPP transferase; isopentenyltransferase; involved in tRNA modification; in Escherichia coli this enzyme catalyzes the addition of a delta2-isopentenyl group from dimethylallyl diphosphate to the N6-nitrogen of adenosine adjacent to the anticodon of tRNA species that read codons starting with uracil; further tRNA modifications may occur; mutations in miaA result in defects in translation efficienc…	tRNA dimethylallyltransferase	942
BP0244	mutL	This protein is involved in the repair of mismatches in DNA. It is required for dam-dependent methyl-directed DNA mismatch repair. Promotes the formation of a stable complex between two or more DNA-binding proteins in an ATP-dependent manner without itself being part of a final effector complex	DNA mismatch repair protein MutL	1890
BP0245	dedA		membrane protein	639
BP0246	amiC		N-acetylmuramoyl-L-alanine amidase	1245
BP0247			hypothetical protein	537
BP0248	fumC	class II family (does not require metal); tetrameric enzyme; fumarase C; reversibly converts (S)-malate to fumarate and water; functions in the TCA cycle	fumarate hydratase	1392
BP0249			membrane protein	981
BP0250			exported protein	984
BP0251			LysR family transcriptional regulator	900
BP0252	ggt		gamma-glutamyltranspeptidase	1755
BP0253			hypothetical protein	1125
BP0254			exported protein	981
BP0258			hypothetical protein	546
BP0259	cydA		cytochrome D ubiquinol oxidase subunit I	1620
BP0260	cydB		cytochrome D ubiquinol oxidase subunit II	1155
BP0261			exported protein	126
BP0262			ABC transporter ATP-binding protein	1752
BP0263			ABC transporter ATP-binding protein	1680
BP0264	apt	catalyzes a salvage reaction resulting in the formation of AMP which is metabolically less costly than a de novo synthesis	adenine phosphoribosyltransferase	549
BP0266			exported protein	279
BP0270			hypothetical protein	162
BP0271			hypothetical protein	141
BP0273	sspB		stringent starvation protein B	450
BP0274	sspA		stringent starvation protein A	612
BP0275	petC		cytochrome C1	849
BP0276	petB		cytochrome B	1383
BP0277	petA		ubiquinol-cytochrome C reductase iron-sulfur subunit	642
BP0278	mscL	homopentamer; channel that opens in response to pressure or hypoosmotic shock	large-conductance mechanosensitive channel	459
BP0279			hypothetical protein	777
BP0280	degQ		protease	1137
BP0282			regulatory protein	627
BP0283			2-hydroxyacid dehydrogenase	927
BP0284			extracellular solute-binding protein	1587
BP0285			acetyl esterase	1005
BP0286			transcriptional regulator	861
BP0288			transcriptional regulator	810
BP0289	ilvD	catalyzes the dehydration of 2,3-dihydroxy-3-methylbutanoate to 3-methyl-2-oxobutanoate in valine and isoleucine biosynthesis	dihydroxy-acid dehydratase	1860
BP0290			transporter	1203
BP0291			LysR family transcriptional regulator	882
BP0294			5'(3')-deoxyribonucleotidase	561
BP0298			hypothetical protein	999
BP0299			MarR family transcriptional regulator	504
BP0300			esterase	891
BP0301			ABC transporter substrate-binding protein	1164
BP0302			branched chain amino acid ABC transporter permease	921
BP0303			branched chain amino acid ABC transporter permease	966
BP0304			ABC transporter ATP-binding protein	795
BP0309		Catalyzes the reversible hydration of unsaturated fatty acyl-CoA to beta-hydroxyacyl-CoA	hydratase/isomerase	864
BP0310			acyl-CoA dehydrogenase	1170
BP0311			acid-coenzyme A ligase	1650
BP0312			4-hydroxybenzoyl CoA thioesterase	435
BP0313			hypothetical protein	402
BP0314			hypothetical protein	1626
BP0315	hemL	glutamate-1-semialdehyde aminotransferase; Converts (S)-4-amino-5-oxopentanoate to 5-aminolevulinate during the porphyrin biosynthesis pathway	glutamate-1-semialdehyde 2,1-aminomutase	1284
BP0316	thiE	Condenses 4-methyl-5-(beta-hydroxyethyl)-thiazole monophosphate and 4-amino-5-hydroxymethyl pyrimidine pyrophosphate to form thiamine monophosphate	thiamine-phosphate pyrophosphorylase	654
BP0317	thiD		phosphomethylpyrimidine kinase	849
BP0318	rubA		rubredoxin	165
BP0319			hypothetical protein	606
BP0321	pyrB	catalyzes the transfer of the carbamoyl moiety from carbamoyl phosphate to L- aspartate in pyrimidine biosynthesis	aspartate carbamoyltransferase	954
BP0322	pyrC	Catalyzes the reversible hydrolysis of the amide bond within dihydroorotate. This metabolic intermediate is required for the biosynthesis of pyrimidine nucleotides	dihydroorotase	1176
BP0323			acyltransferase	741
BP0324	apaH	diadenosine tetraphosphatase; hydrolyzes P(1),P(4)-bis(5'-adenosyl) tetraphosphate to form 2 ADP	bis(5'-nucleosyl)-tetraphosphatase	834
BP0325			membrane protein	1179
BP0326	mtgA	glycosyltransferase; polymerizes glycan strands in the peptidoglycan	monofunctional biosynthetic peptidoglycan transglycosylase	672
BP0328			hypothetical protein	375
BP0329			coenzyme A ligase	1680
BP0330			hypothetical protein	1017
BP0331			hypothetical protein	414
BP0332		Catalyzes the synthesis of acetoacetyl coenzyme A from two molecules of acetyl coenzyme A. It can also act as a thiolase, catalyzing the reverse reaction and generating two-carbon units from the four-carbon product of fatty acid oxidation	acetyl-CoA acetyltransferase	1197
BP0333			metallo-beta-lactamase family protein	885
BP0334			exported protein	996
BP0337			exported protein	831
BP0338			membrane protein	1143
BP0339	ogt		methylated-DNA--protein-cysteine methyltransferase	588
BP0340	alkB		alkylated DNA repair protein	651
BP0341			hypothetical protein	723
BP0342			hypothetical protein	501
BP0343	hmuV	with HmuTU is involved in the transport of hemin	hemin importer ATP-binding protein HmuV	789
BP0344	bhuU		hemin permease	936
BP0345	bhuT		hemin binding protein	870
BP0346	bhuS		hemin transport protein	1047
BP0347	bhuR		outer membrane heme receptor	2538
BP0348	hurR		heme uptake transmembrane sensor	918
BP0349	hurI		heme uptake regulator	510
BP0350			hypothetical protein	171
BP0351			ferredoxin	318
BP0352			hypothetical protein	300
BP0353			ferredoxin	306
BP0354			ornithine cyclodeaminase	933
BP0356			GntR family transcriptional regulator	723
BP0357			membrane protein	744
BP0358			membrane protein	1509
BP0359			hypothetical protein	732
BP0360			aldehyde dehydrogenase	1461
BP0361			hypothetical protein	480
BP0362			CDP-6-deoxy-delta-3,4-glucoseen reductase	1011
BP0363			extracellular solute-binding protein	741
BP0364			exported protein	975
BP0367			membrane protein	639
BP0368	gdhA	converts 2-oxoglutarate to glutamate; in Escherichia coli this enzyme plays a role in glutamate synthesis when the cell is under energy restriction; uses NADPH; forms a homohexamer	glutamate dehydrogenase	1344
BP0369			endonuclease	789
BP0370	pyrE	involved in fifth step of pyrimidine biosynthesis; converts orotidine 5'-phosphate and diphosphate to orotate and 5-phospho-alpha-D-ribose 1-diphosphate	orotate phosphoribosyltransferase	675
BP0371	gatB	allows the formation of correctly charged Asn-tRNA(Asn) or Gln-tRNA(Gln) through the transamidation of misacylated Asp-tRNA(Asn) or Glu-tRNA(Gln) in organisms which lack either or both of asparaginyl-tRNA or glutaminyl-tRNA synthetases; reaction takes place in the presence of glutamine and ATP through an activated phospho-Asp-tRNA(Asn) or phospho-Glu-tRNA	aspartyl/glutamyl-tRNA amidotransferase subunit B	1455
BP0372	gatA	allows the formation of correctly charged Asn-tRNA(Asn) or Gln-tRNA(Gln) through the transamidation of misacylated Asp-tRNA(Asn) or Glu-tRNA(Gln) in organisms which lack either or both of asparaginyl-tRNA or glutaminyl-tRNA synthetases; reaction takes place in the presence of glutamine and ATP through an activated phospho-Asp-tRNA(Asn) or phospho-Glu-tRNA	aspartyl/glutamyl-tRNA amidotransferase subunit A	1539
BP0373	gatC	allows the formation of correctly charged Asn-tRNA(Asn) or Gln-tRNA(Gln) through the transamidation of misacylated Asp-tRNA(Asn) or Glu-tRNA(Gln) in organisms which lack either or both of asparaginyl-tRNA or glutaminyl-tRNA synthetases; reaction takes place in the presence of glutamine and ATP through an activated phospho-Asp-tRNA(Asn) or phospho-Glu-tRNA; some Mycoplasma proteins contain an N-te…	aspartyl/glutamyl-tRNA amidotransferase subunit C	309
BP0374	mreB	functions in MreBCD complex in some organisms	cell shape-determining protein MreB	1044
BP0375	mreC	in some organisms this protein is a transmembrane protein while in others it is periplasmic; involved in some organisms with other components of the MreBCD complex and with penicillin binding proteins in the periplasm or cell wall	cell shape-determining protein MreC	885
BP0376	mreD		cell shape-determining protein	465
BP0377	mrdA		penicillin-binding protein 2	1953
BP0378	mrdB		rod shape-determining protein	1137
BP0379	ldh		L-lactate dehydrogenase	1056
BP0380			sodium:sulfate symporter	1494
BP0381	slmA	FtsZ binding protein; synthetically lethal with a defect in the Min system; this protein is the first identified nucleoid occlusion factor which works along with the Min system to properly position the FtsZ ring assembly	nucleoid occlusion protein	576
BP0382			hydrolase	747
BP0383	argB	catalyzes the phosphorylation of N-acetyl-L-glutamate to form N-acetyl-L-glutamate 5-phosphate	acetylglutamate kinase	903
BP0385			exported protein	789
BP0386			thioredoxin	492
BP0387			exported protein	744
BP0388		catalyzes the isomerization of sedoheptulose 7-phosphate to D-glycero-D-manno-heptose 7-phosphate	phosphoheptose isomerase	603
BP0390			tetrapyrrole methylase	939
BP0391	ogt		methylated-DNA--protein-cysteine methyltransferase	573
BP0394			membrane protein	660
BP0395			exported protein	924
BP0396			membrane protein	456
BP0397			hypothetical protein	1104
BP0398			membrane protein	1620
BP0399			glycosyl transferase family protein	1059
BP0402	gltS		sodium/glutamate symport carrier protein	1206
BP0403			exported protein	1512
BP0404	atoE		short-chain fatty acids transporter	1314
BP0405			membrane protein	180
BP0406	dnaQ	3'-5' exonuclease of DNA polymerase III	DNA polymerase III subunit epsilon	735
BP0410			universal stress protein	471
BP0411			hypothetical protein	345
BP0412			GntR family transcriptional regulator	1401
BP0414			Mg(2+) transporter	519
BP0415			membrane protein	756
BP0416			hypothetical protein	1233
BP0418			exported protein	972
BP0419			LysR family transcriptional regulator	918
BP0420			acyl-CoA dehydrogenase	1161
BP0421			acyl-CoA dehydrogenase	1029
BP0425			LysR family transcriptional regulator	906
BP0426	cspA		cold shock protein	204
BP0427			exported protein	441
BP0428			GntR family transcriptional regulator	660
BP0429			1-pyrroline-5-carboxylate dehydrogenase	1641
BP0430			short-chain fatty acids transporter	1464
BP0431			molybdopterin oxidoreductase	3387
BP0432			hypothetical protein	405
BP0433			LysR family transcriptional regulator	987
BP0435			dehydratase/racemase	1233
BP0436			hypothetical protein	495
BP0438			hypothetical protein	1254
BP0441			MerR family transcriptional regulator	375
BP0442			metallo-beta-lactamase family protein	1059
BP0447			acetyl-CoA acetyltransferase	1170
BP0448	accB		carboxyltransferase subunit of acetyl-CoA carboxylase	1614
BP0449	accA		biotin carboxylase	2022
BP0450			hypothetical protein	246
BP0451	argD	DapATase; functions in arginine biosynthetic pathway; catalyzes the formation of N-acetyl-L-glutamate 5-semialdehyde from 2-oxoglutarate and N(2)-acetyl-L-ornithine	acetylornithine aminotransferase	1191
BP0452			exported protein	966
BP0453			low-specificity D-threonine aldolase	1140
BP0454			exported protein	963
BP0455			hypothetical protein	2025
BP0456	hemC		heme receptor	2244
BP0457			hypothetical protein	459
BP0459			membrane protein	2622
BP0460	topB	decatenates replicating daughter chromosomes	DNA topoisomerase III	2628
BP0461			exported protein	1065
BP0462			ABC transporter ATP-binding protein	774
BP0463			ABC transporter permease	834
BP0464	idnO	Involved in the nonphosphorylative, ketogenic oxidation of glucose and oxidizes gluconate to 5-ketogluconate	gluconate 5-dehydrogenase	780
BP0465			aldehyde dehydrogenase	1434
BP0466	fabG	Catalyzes the first of the two reduction steps in the elongation cycle of fatty acid synthesis	3-ketoacyl-ACP reductase	759
BP0467			acetolactate synthase large subunit	1851
BP0468			AsnC family transcription regulator	477
BP0469			membrane protein	957
BP0470			hypothetical protein	510
BP0471	ribB	DHBP synthase; functions during riboflavin biosynthesis	3,4-dihydroxy-2-butanone-4-phosphate synthase	693
BP0474			choloylglycine hydrolase	1068
BP0475	rne		ribonuclease E	3129
BP0477	rluC		ribosomal large subunit pseudouridine synthase C	951
BP0478			hydrolase	672
BP0479		in Escherichia coli this periplasmic enzyme was found to encode the periplasmic catalytic subunit of an oxidoreductase; sulfite oxidase activity not demonstrated; requires inner membrane anchor protein YedZ	sulfite oxidase subunit YedY	960
BP0480		in Escherichia coli this inner membrane protein was found to anchor the periplasmic catalytic oxidoreductase YedY; sulfite oxidase activity not demonstrated; contains heme	sulfite oxidase heme-binding subunit YedZ	621
BP0483			AraC family transcriptional regulator	846
BP0484	lldD		L-lactate dehydrogenase	1164
BP0486			exported protein	972
BP0487			amidase	1428
BP0488			transcriptional regulator	837
BP0489	gyrB	negatively supercoils closed circular double-stranded DNA	DNA gyrase subunit B	2454
BP0490	dnaN	binds the polymerase to DNA and acts as a sliding clamp	DNA polymerase III subunit beta	1110
BP0491	dnaA	binds to the dnaA-box as an ATP-bound complex at the origin of replication during the initiation of chromosomal replication; can also affect transcription of multiple genes including itself.	chromosomal replication initiation protein DnaA	1410
BP0492	rpmH	in Escherichia coli transcription of this gene is enhanced by polyamines	50S ribosomal protein L34	135
BP0493	rnpA	protein component of RNaseP which catalyzes the removal of the 5'-leader sequence from pre-tRNA to produce the mature 5'terminus; this enzyme also cleaves other RNA substrates	ribonuclease P protein component	372
BP0494			membrane protein insertion efficiency factor	273
BP0495		functions to insert inner membrane proteins into the IM in Escherichia coli; interacts with transmembrane segments; functions in both Sec-dependent and -independent membrane insertion; similar to Oxa1p in mitochondria	membrane protein insertase YidC	1692
BP0498			LysR family transcriptional regulator	924
BP0499			hypothetical protein	399
BP0500			hypothetical protein	1971
BP0502			integrase	990
BP0503			hypothetical protein	201
BP0505			hypothetical protein	342
BP0506			hypothetical protein	1188
BP0507			hypothetical protein	528
BP0508			phage-related exonuclease	648
BP0509			phage-related DNA recombination protein	987
BP0510			phage-related membrane protein	183
BP0511			hypothetical protein	378
BP0513			hypothetical protein	468
BP0518			hypothetical protein	396
BP0519			glutathione S-transferase	702
BP0520			exported protein	861
BP0521			hypothetical protein	336
BP0522			metal-activated pyridoxal enzyme	1146
BP0523			haloacid dehalogenase	660
BP0526			hypothetical protein	162
BP0527	ecnA1		entericidin A anti-toxin	132
BP0529			autotransporter	6723
BP0530			hypothetical protein	600
BP0531			exported protein	978
BP0532			substrate-CoA ligase	1554
BP0533			transcriptional regulator	741
BP0534			enoyl-CoA hydratase/isomerase	765
BP0535			carboxymuconolactone decarboxylase	336
BP0538			arginase	945
BP0539	rocD	ornithine--oxo-acid transaminase	ornithine aminotransferase	1242
BP0541			transcriptional regulator	675
BP0542			exported protein	996
BP0543			hypothetical protein	1290
BP0544		4-OT; member of subfamily 5; forms a dimer; the function in the Escherichia coli cell is unknown	4-oxalocrotonate tautomerase	192
BP0545	rimO	catalyzes the methylthiolation of an aspartic acid residue of the S12 protein of the 30S ribosomal subunit	ribosomal protein S12 methylthiotransferase RimO	1320
BP0546			bacterioferritin	570
BP0547			lysine decarboxylase	588
BP0548			hypothetical protein	603
BP0549			haloacid dehalogenase	657
BP0550			hypothetical protein	627
BP0551	fmt	modifies the free amino group of the aminoacyl moiety of methionyl-tRNA(fMet) which is important in translation initiation; inactivation of this gene in Escherichia coli severely impairs growth	methionyl-tRNA formyltransferase	939
BP0552	def	cleaves off formyl group from N-terminal methionine residues of newly synthesized proteins; binds iron(2+)	peptide deformylase	513
BP0553			kynureninase	1251
BP0554	lrp		leucine-responsive regulatory protein	534
BP0555	smf		hypothetical protein	1113
BP0556	hmgcL	catalyzes the formation of acetoacetate and acetyl-CoA from 3-hydroxy-3-methylglutaryl-CoA	hydroxymethylglutaryl-CoA lyase	909
BP0557			membrane protein	477
BP0558			amino acid ABC transporter substrate-binding protein	1017
BP0559			aminotransferase	1242
BP0561			exported protein	966
BP0562			exported protein	492
BP0563		specific inhibitor of chromosomal initiation of replication in vitro; binds the three 13-mers in the origin (oriC) to block initiation of replication; also controls genes involved in arginine transport	chromosome replication initiation inhibitor protein	900
BP0564			transporter	636
BP0566			dioxygenase	849
BP0567		catalyzes the formation of L-aspartate to iminoaspartate in NAD(+) biosynthesis	L-aspartate dehydrogenase	777
BP0568			amino acid efflux protein	630
BP0569			16S rRNA (cytosine(967)-C(5))-methyltransferase	1335
BP0570			exported protein	612
BP0571			two component system sensor histidine kinase	2310
BP0572			two component system response regulator	690
BP0573	trkA	involved in potassium uptake; found to be peripherally associated with the inner membrane in Escherichia coli; contains an NAD-binding domain	Trk system potassium uptake protein	1380
BP0574	trkH		Trk system potassium uptake protein	1470
BP0575			MarR family transcriptional regulator	468
BP0576			hypothetical protein	996
BP0577			hypothetical protein	600
BP0578			hypothetical protein	963
BP0583			ring hydroxylating subunit beta	516
BP0584			ring hydroxylating subunit alpha	1290
BP0585			ferredoxin reductase	1263
BP0586			ferredoxin	312
BP0589			exported protein	1104
BP0590			oxidoreductase large subunit	2373
BP0591			oxidoreductase medium subunit	837
BP0592		The N-terminal region of this CDS is similar to Pseudomonas putida quinoline 2-oxidoreductase, small chain QorS TR:P72223 (EMBL:X98131) (168 aa) fasta scores: E(): 2.3e-22, 47.260% id in 146 aa, and to Mycobacterium tuberculosis CDC1551 carbon monoxide dehydrogenase, small subunit, Mt0389 TR:AAK44611 (EMBL:AE006943) (159 aa) fasta scores: E(): 4.7e-22, 50.000% id in 146 aa.	iron-sulfur binding protein	1188
BP0595			ABC transporter permease	774
BP0598		ATP-dependent	glutamate--cysteine ligase	1242
BP0599			hypothetical protein	924
BP0600			hypothetical protein	615
BP0601			tRNA (cytidine(34)-2'-O)-methyltransferase	471
BP0603	gpsA	catalyzes the NAD(P)H-dependent reduction of glycerol 3-phosphate to glycerone phosphate	glycerol-3-phosphate dehydrogenase	1056
BP0604	secB	molecular chaperone that is required for the normal export of envelope proteins out of the cell cytoplasm; in Escherichia coli this proteins forms a homotetramer in the cytoplasm and delivers proteins to be exported to SecA	protein translocase subunit SecB	528
BP0605	grxC		glutaredoxin 3	261
BP0606			hypothetical protein	423
BP0607	gpmA	2,3-bisphosphoglycerate-dependent; catalyzes the interconversion of 2-phosphoglycerate to 3-phosphoglycerate	2,3-bisphosphoglycerate-dependent phosphoglycerate mutase	753
BP0608			peptidase	1566
BP0609	ctpA		carboxy-terminal processing protease	1446
BP0610	thiF		adenylyltransferase	795
BP0612			exported protein	972
BP0613			transcriptional regulator	807
BP0615			exported protein	960
BP0616			hypothetical protein	846
BP0617			TetR family transcriptional regulator	615
BP0618	lpdA		dihydrolipoamide dehydrogenase	1410
BP0620			branched-chain amino acid ABC transporter permease	1824
BP0621			branched-chain amino acid ABC transporter permease	885
BP0622			leu/Ile/val-binding protein	1209
BP0624			substrate-CoA ligase	1494
BP0625			acyl-CoA dehydrogenase	1176
BP0627			enoyl-CoA hydratase/isomerase	786
BP0628			pyruvate dehydrogenase component E1 subunit beta	975
BP0629	pdhA		pyruvate dehydrogenase component E1 subunit alpha	972
BP0630			transcriptional regulator	834
BP0633			exported protein	993
BP0634			acyl-CoA dehydrogenase	1149
BP0636			hypothetical protein	1155
BP0637			hypothetical protein	402
BP0638			hypothetical protein	396
BP0639			hypothetical protein	393
BP0640			acyl-CoA dehydrogenase	1161
BP0641			exported protein	972
BP0642			hypothetical protein	1149
BP0643			LysR family transcriptional regulator	891
BP0644			dihydrodipicolinate synthase	948
BP0647			hypothetical protein	408
BP0649			exported protein	972
BP0650			LysR family transcriptional regulator	963
BP0651	dld	component of the membrane-bound D-lactate oxidase, FAD-binding, NADH independent	D-lactate dehydrogenase	1722
BP0652			acyl-CoA dehydrogenase	1131
BP0653			acyl-CoA dehydrogenase	1191
BP0654			exported protein	1020
BP0655		catalyzes the formation of L-ornithine from N(2)-acetyl-L-ornithine	acetylornithine deacetylase	1173
BP0657			endoribonuclease	429
BP0658			hypothetical protein	1275
BP0659			zinc-binding dehydrogenase	984
BP0660			LysR family transcriptional regulator	945
BP0661			acetyl-CoA synthetase	2142
BP0662			enoyl-CoA hydratase	780
BP0663			hypothetical protein	894
BP0664			exported protein	1020
BP0665			thymidine diphosphoglucose 4,6-dehydratase	981
BP0666	glmS	isomerizing; catalyzes the first step in hexosamine metabolism, converting fructose-6P into glucosamine-6P using glutamine as a nitrogen source	glucosamine--fructose-6-phosphate aminotransferase	1833
BP0667			AsnC family transcription regulator	489
BP0668			thiolase	1185
BP0669			bifunctional enoyl-CoA hydratase/3-hydroxyacyl-CoA dehydrogenase	2118
BP0670			acyl-CoA dehydrogenase	1803
BP0671			exported protein	987
BP0672			acetyl-CoA synthetase	2190
BP0673			hypothetical protein	798
BP0674			transcriptional regulator	837
BP0675			molybdopterin oxidoreductase	2376
BP0677	hemA	catalyzes the formation of glutamate-1-semialdehyde from glutamyl-tRNA(Glu) and NADPH; the second step of the pathway is catalyzed by glutamate-1-semialdehyde aminomutase which results in the formation of 5-aminolevulinic acid; functions in porphyrin (tetrapyrroles) biosynthesis; the crystal structure showed a C-terminal dimerization domain that appears to be absent in Chlamydial proteins	glutamyl-tRNA reductase	1275
BP0678	prfA	recognizes the termination signals UAG and UAA during protein translation a specificity which is dependent on amino acid residues residing in loops of the L-shaped tRNA-like molecule of RF1; this protein is similar to release factor 2	peptide chain release factor 1	1083
BP0679	hemK		release factor glutamine methyltransferase	813
BP0680			glutaredoxin	327
BP0681		catalyzes the formation of 2-octaprenylphenol from 3-octaprenyl-4-hydroxybenzoate	3-octaprenyl-4-hydroxybenzoate carboxy-lyase	561
BP0682			exported protein	993
BP0683			4,5-dihydroxyphthalate decarboxylase	996
BP0685			dehydrogenase/oxidase	2382
BP0689			lipoprotein	951
BP0690			nucleotide-binding protein	873
BP0692			cytochrome C	1287
BP0693		catalyzes the phosphorylation of the phosphocarrier protein HPr of the bacterial phosphotransferase system	HPr kinase/phosphorylase	927
BP0694	rpoP		nitrogen regulatory IIA protein	456
BP0697			ABC transporter ATP-binding protein	792
BP0698			exported protein	621
BP0699			exported protein	630
BP0700			hydrolase	609
BP0701			hypothetical protein	990
BP0702	purT	non-folate utilizing enzyme, catalyzes the production of beta-formyl glycinamide ribonucleotide from formate, ATP, and beta-GAR and a side reaction producing acetyl phosphate and ADP from acetate and ATP; involved in de novo purine biosynthesis	phosphoribosylglycinamide formyltransferase 2	1215
BP0706			membrane protein	1287
BP0707			hypothetical protein	309
BP0708			membrane protein	666
BP0709	aspS	aspartyl-tRNA synthetase; catalyzes a two-step reaction, first charging an aspartate molecule by linking its carboxyl group to the alpha-phosphate of ATP, followed by transfer of the aminoacyl-adenylate to its tRNA; contains discriminating and non-discriminating subtypes	aspartate--tRNA ligase	1791
BP0710			endonuclease/exonuclease/phosphatase family protein	861
BP0712			membrane protein	885
BP0718			carboxyvinyl-carboxyphosphonate phosphorylmutase	873
BP0720			hypothetical protein	219
BP0721			aminotransferase	1380
BP0722		catalyzes the hydrolysis of a monocarboxylic acid amid to form a monocarboxylate and ammonia	amidase	1398
BP0723			ABC transporter ATP-binding protein	1653
BP0724			ABC transporter permease	885
BP0725			ABC transporter permease	942
BP0726			peptide ABC transporter substrate-binding protein	1620
BP0727			transcriptional regulator	816
BP0728			transcriptional regulator	570
BP0731	nspC		carboxynorspermidine/carboxyspermidine decarboxylase	1098
BP0732			exported protein	1266
BP0735			exported protein	591
BP0736	bfrF		ferric siderophore receptor	2445
BP0737			inner membrane sensor for iron transport	972
BP0740			DNA methylase	2196
BP0741			transcriptional regulator	429
BP0744			transcriptional regulator	444
BP0745			transcriptional regulator	750
BP0746	proB	catalyzes the formation of glutamate 5-phosphate from glutamate in proline biosynthesis; gamma-glutamyl kinase	glutamate 5-kinase	1137
BP0747	obgE	essential GTPase; exhibits high exchange rate for GTP/GDP; associates with 50S ribosomal subunit; involved in regulation of chromosomal replication	GTPase Obg	1134
BP0748	rpmA	involved in the peptidyltransferase reaction during translation	50S ribosomal protein L27	261
BP0749	rplU		50S ribosomal protein L21	312
BP0750			hypothetical protein	1149
BP0751	ispB		octaprenyl-diphosphate synthase	966
BP0752			LysR family transcriptional regulator	867
BP0753	hyuA		hydantoin utilization protein A	2049
BP0754	hyuB		hydantoin utilization protein B	1998
BP0755			amino acid deaminase	1338
BP0757	gabD		succinate-semialdehyde dehydrogenase	1482
BP0758	cyaC		cyclolysin-activating lysine-acyltransferase	558
BP0760	cyaA		bifunctional hemolysin-adenylate cyclase	5121
BP0761	cyaB		cyclolysin secretion/procession ATP-binding protein	2139
BP0762	cyaD		cyclolysin secretion protein CyaD	1323
BP0763	cyaE		cyclolysin secretion protein CyaE	1425
BP0764	cyaX		LysR family transcriptional regulator	909
BP0765			extracellular solute-binding protein	915
BP0767	gltK		glutamate/aspartate ABC transporter permease	684
BP0768	gltL		glutamate/aspartate ABC transporter ATP-binding protein	744
BP0769			aminotransferase	861
BP0770			membrane protein	567
BP0771			exported protein	957
BP0772	fabG	catalyzes the conversion of 3-hydroxyacyl-CoA to 3-oxyacyl-CoA	acetoacetyl-CoA reductase	753
BP0773		catalyzes the formation of 2-acetolactate from pyruvate, leucine sensitive; catalytic	acetolactate synthase large subunit	1746
BP0774			GntR family transcriptional regulator	735
BP0775			hypothetical protein	1023
BP0776			GntR family transcriptional regulator	711
BP0777			Zinc-binding dehydrogenase	1008
BP0778			acetyl-CoA synthetase	1533
BP0779			hypothetical protein	1119
BP0780			membrane protein	783
BP0781			ABC transporter ATP-binding protein	864
BP0782			exported protein	1098
BP0783			dioxygenase	927
BP0784	ilvB		acetolactate synthase large subunit	1695
BP0789	ilvI		acetolactate synthase large subunit	1716
BP0790	ilvH	with IlvI catalyzes the formation of 2-acetolactate from pyruvate, the small subunit is required for full activity and valine sensitivity; E.coli produces 3 isoenzymes of acetolactate synthase which differ in specificity to substrates, valine sensitivity and affinity for cofactors; also known as acetolactate synthase 3 small subunit	acetolactate synthase small subunit	492
BP0791	ilvC	catalyzes the formation of (R)-2,3-dihydroxy-3-methylbutanoate from (S)-2-hydroxy-2-methyl-3-oxobutanoate in valine and isoleucine biosynthesis	ketol-acid reductoisomerase	1017
BP0792	pssA		CDP-diacylglycerol--serine O-phosphatidyltransferase	780
BP0793			lipoprotein	528
BP0794	rpsO	primary rRNA binding protein; helps nucleate assembly of 30S; binds directly to the 16S rRNA and an intersubunit bridge to the 23S rRNA; autoregulates translation through interactions with the mRNA leader sequence	30S ribosomal protein S15	270
BP0795	pnp	polynucleotide phosphorylase	polyribonucleotide nucleotidyltransferase	2160
BP0796			lipoprotein	720
BP0798	tdcB	catalyzes the formation of 2-oxobutanoate from L-threonine	threonine dehydratase	1218
BP0800			zinc-binding dehydrogenase	978
BP0801	tpiA	Reversibly isomerizes the ketone sugar dihydroxyacetone phosphate to the aldehyde sugar glyceraldehyde-3-phosphate	triosephosphate isomerase	747
BP0802	secG		protein translocase subunit SecG	447
BP0804	betT		high-affinity choline transport protein	2232
BP0805			transcriptional regulator	801
BP0806			methylaspartate ammonia-lyase	1233
BP0807			exported protein	990
BP0808			hypothetical protein	1389
BP0810			exported protein	984
BP0813			short-chain dehydrogenase	825
BP0814			LysR family transcriptional regulator	891
BP0815	metC		cystathionine beta-lyase	1152
BP0816			hypothetical protein	1032
BP0817			exported protein	972
BP0818			hypothetical protein	2085
BP0819			exported protein	993
BP0820			hypothetical protein	1335
BP0821	hyuB		hydantoin utilization protein B	2013
BP0822	hyuA		hydantoin utilization protein A	2073
BP0823			transcriptional regulator	648
BP0824			azurin	453
BP0825			hypothetical protein	672
BP0826			multidrug efflux system outer membrane protein	1494
BP0827			multidrug efflux system membrane protein	3114
BP0828			HlyD family secretion protein	1107
BP0829			transcriptional regulator	669
BP0831	betT		high-affinity choline transport protein	1959
BP0832			LysR family transcriptional regulator	702
BP0834			DNA repair exonuclease	816
BP0835			membrane protein	804
BP0837			hypothetical protein	435
BP0840			outer membrane porin protein	1158
BP0841	nuoA		NADH-quinone oxidoreductase subunit A	360
BP0842	nuoB	The point of entry for the majority of electrons that traverse the respiratory chain eventually resulting in the reduction of oxygen	NADH-quinone oxidoreductase subunit B	477
BP0843	nuoC	Catalyzes the transfer of electrons from NADH to quinone	NADH-quinone oxidoreductase subunit C	624
BP0844	nuoD	Catalyzes the transfer of electrons from NADH to quinone	NADH-quinone oxidoreductase subunit D	1257
BP0845	nuoE	Catalyzes the transfer of electrons from NADH to quinone	NADH-quinone oxidoreductase subunit E	495
BP0846	nuoF		NADH-quinone oxidoreductase subunit F	1368
BP0847	nuoG	Catalyzes the transfer of electrons from NADH to ubiquinone	NADH-quinone oxidoreductase subunit G	2328
BP0848	nuoH	Catalyzes the transfer of electrons from NADH to quinone	NADH-quinone oxidoreductase subunit H	1074
BP0849	nuoI	Catalyzes the transfer of electrons from NADH to quinone	NADH-quinone oxidoreductase subunit I	489
BP0850	nuoJ		NADH-quinone oxidoreductase subunit J	648
BP0851	nuoK	Catalyzes the transfer of electrons from NADH to quinone	NADH-quinone oxidoreductase subunit K	309
BP0852	nuoL		NADH-quinone oxidoreductase subunit L	2013
BP0853	nuoM	Catalyzes the transfer of electrons from NADH to quinone	NADH-quinone oxidoreductase subunit M	1500
BP0854	nuoN	Catalyzes the transfer of electrons from NADH to quinone	NADH-quinone oxidoreductase subunit N	1485
BP0855			membrane protein	330
BP0856	bfrD	for iron transport	TonB-dependent receptor BfrD	2232
BP0857	bfrE		TonB-dependent receptor for iron transport	2259
BP0858			GnaT-family acetyltransferase	519
BP0859	fabG	catalyzes the first of the two reduction steps in the elongation cycle of fatty acid synthesis	3-ketoacyl-ACP reductase	777
BP0860		catalyzes the formation of 2-acetolactate from pyruvate, leucine sensitive; catalytic	acetolactate synthase large subunit	1689
BP0861			exported protein	981
BP0862			LysR family transcriptional regulator	918
BP0863	serB		phosphoserine phosphatase	861
BP0864	mfd		transcription-repair coupling factor	3432
BP0865	ispD	4-diphosphocytidyl-2C-methyl-D-erythritol synthase; MEP cytidylyltransferase; MCT; catalyzes the formation of 4-diphosphocytidyl-2-C-methyl-D-erythritol from CTP and 2-C-methyl-D-erythritol 4-phosphate; involved in isoprenoid and isopentenyl-PP biosynthesis; forms homodimers	2-C-methyl-D-erythritol 4-phosphate cytidylyltransferase	684
BP0866	ispF	catalyzes the conversion of 4-diphosphocytidyl-2-C-methyl-D-erythritol 2-phosphate into 2-C-methyl-D-erythritol 2,4-cyclodiphosphate	2-C-methyl-D-erythritol 2,4-cyclodiphosphate synthase	489
BP0868	fbp	catalyzes the formation of D-fructose 6-phosphate from fructose-1,6-bisphosphate	fructose-1,6-bisphosphatase	1020
BP0869	pepN		aminopeptidase	2709
BP0870			exported protein	657
BP0872			ABC transporter ATP-binding protein	1833
BP0873	tpm	catalyzes the S-adenosylmethionine-dependent transmethylation of thiopurine compounds; may be involved in selenium cycling by forming dimethylselenide and/or dimethyldiselenide	thiopurine S-methyltransferase	660
BP0874	vir-18		vir-repressed protein	153
BP0875			exported protein	168
BP0876			lipoprotein	681
BP0877			hypothetical protein	717
BP0878			phospholipase	1302
BP0882			hypothetical protein	1353
BP0883			acetyl-CoA carboxylase biotin carboxyl carrier protein subunit	522
BP0884			carboxylase	1455
BP0886			hypothetical protein	810
BP0887			hypothetical protein	1056
BP0888			GntR family transcriptional regulator	792
BP0889	accC		acetyl-CoA carboxylase biotin carboxylase subunit	1371
BP0892			hypothetical protein	222
BP0893			hypothetical protein	213
BP0894	pmi		mannose-6-phosphate isomerase	1140
BP0895			hypothetical protein	216
BP0896			hypothetical protein	252
BP0898			ferredoxin	384
BP0899			ABC transporter ATP-binding protein	1818
BP0900			oxidoreductase	828
BP0901			oxidoreductase	981
BP0902			membrane protein	213
BP0903			membrane protein	1182
BP0904	pphA		serine/threonine protein phosphatase 1	735
BP0905	mrcA		penicillin-binding protein 1A	2613
BP0906			peptidase	1914
BP0908			hypothetical protein	411
BP0909	dinP	involved in translesion DNA polymerization with beta clamp of polymerase III; belongs to Y family of polymerases; does not contain proofreading function	DNA polymerase IV	1086
BP0935			exported protein	975
BP0936			LysR family transcriptional regulator	891
BP0937			phage-like protein	393
BP0939			hypothetical protein	183
BP0940			sugar efflux transporter	1182
BP0941			phosphoglycolate phosphatase	678
BP0942	ubiG	Involved in ubiquinone biosynthesis	3-demethylubiquinone-9 3-methyltransferase	726
BP0943	ompA		outer membrane protein A	582
BP0944	gyrA	negatively supercoils closed circular double-stranded DNA	DNA gyrase subunit A	2682
BP0945	serC	catalyzes the formation of 3-phosphonooxypyruvate and glutamate from O-phospho-L-serine and 2-oxoglutarate; required both in major phosphorylated pathway of serine biosynthesis and in the biosynthesis of pyridoxine	phosphoserine aminotransferase	1134
BP0947	tyrA		prephenate dehydrogenase	900
BP0948	aroA	catalyzes the formation of 5-O-(1-carboxyvinyl)-3-phosphoshikimate from phosphoenolpyruvate and 3-phosphoshikimate in tryptophan biosynthesis	3-phosphoshikimate 1-carboxyvinyltransferase	1329
BP0949	cmk	Catalyzes the formation of (d)CDP from ATP and (d)CMP	cytidylate kinase	672
BP0950	rpsA	in Escherichia coli this protein is involved in binding to the leader sequence of mRNAs and is itself bound to the 30S subunit; autoregulates expression via a C-terminal domain; in most gram negative organisms this protein is composed of 6 repeats of the S1 domain while in gram positive there are 4 repeats; the S1 nucleic acid-binding domain is found associated with other proteins	30S ribosomal protein S1	1716
BP0951	ihfB		integration host factor subunit beta	360
BP0952			membrane protein	315
BP0953			membrane protein	1221
BP0954	rfaE		ADP-heptose synthase	942
BP0955	rfaD		ADP-L-glycero-D-mannoheptose-6-epimerase	990
BP0956			hypothetical protein	489
BP0958	cysM	catalyzes the formation of cysteine from 3-O-acetyl-L-serine and hydrogen sulfide	cysteine synthase B	912
BP0959	mltB		membrane-bound lytic murein transglycosylase B	1146
BP0960			histone deacetylase family protein	924
BP0961	etfB		electron transfer flavoprotein subunit beta	750
BP0962	etfA		electron transfer flavoprotein subunit alpha	930
BP0964			acyl-CoA dehydrogenase	1827
BP0965			antioxidant protein	642
BP0966	sbp		sulfate-binding protein	1035
BP0969	cysA		sulfate/thiosulfate transporter ATP-binding protein	1065
BP0970A	cysD	with CysN catalyzes the formation of adenylylsulfate from sulfate and ATP	sulfate adenylyltransferase subunit 2	909
BP0972			hypothetical protein	1212
BP0973			membrane protein	333
BP0974			membrane protein	873
BP0975	rplS	this protein is located at the 30S-50S ribosomal subunit interface and may play a role in the structure and function of the aminoacyl-tRNA binding site	50S ribosomal protein L19	381
BP0976			hypothetical protein	666
BP0977			oxidoreductase	1050
BP0981			chorismate pyruvate-lyase	573
BP0982			RNA pseudouridylate synthase	732
BP0983			LysR family transcriptional regulator	936
BP0985	acrB		acriflavine resistance protein B	3180
BP0986	cusC		outer membrane lipoprotein	1383
BP0987			membrane protein	252
BP0988			exported protein	615
BP0989	prlC		oligopeptidase A	2061
BP0990	folD	catalyzes the formation of 5,10-methenyltetrahydrofolate from 5,10-methylenetetrahydrofolate and subsequent formation of 10-formyltetrahydrofolate from 5,10-methenyltetrahydrofolate	bifunctional methylenetetrahydrofolate dehydrogenase/methenyltetrahydrofolate cyclohydrolase	852
BP0991			two component system response regulator	627
BP0992			tw-component sensor kinase	1755
BP0993	aceE	E1 component; part of pyruvate dehydrogenase; forms a complex with DlaT and LpdC	pyruvate dehydrogenase component E1	2706
BP0996	flaA	structural flagella protein	flagellin	1176
BP0998		in Escherichia coli RsmE methylates the N3 position of the U1498 base in 16S rRNA; cells lacking this function can grow, but are outcompeted by wild-type; SAM-dependent m(3)U1498 methyltransferase	16S rRNA (uracil(1498)-N(3))-methyltransferase	741
BP0999	tktA	catalyzes the formation of ribose 5-phosphate and xylulose 5-phosphate from sedoheptulose 7-phosphate and glyceraldehyde 3-phosphate; can transfer ketol groups between several groups; in Escherichia coli there are two tkt genes, tktA expressed during exponential growth and the tktB during stationary phase	transketolase	2037
BP1000	gap		glyceraldehyde-3-phosphate dehydrogenase	1011
BP1001	pgk	Converts 3-phospho-D-glycerate to 3-phospho-D-glyceroyl phosphate during the glycolysis pathway	phosphoglycerate kinase	1194
BP1002	fabI	Catalyzes a key regulatory step in fatty acid biosynthesis	enoyl-ACP reductase	774
BP1003	ackA	AckA utilizes acetate and can acetylate CheY which increases signal strength during flagellar rotation; utilizes magnesium and ATP; also involved in conversion of acetate to aceyl-CoA	acetate kinase	1191
BP1004		catalyzes the formation of acetyl phosphate from acetyl-CoA and phosphate; can also act with other short-chain acyl-CoAs	phosphate acetyltransferase	939
BP1005			hypothetical protein	2349
BP1006			glutathione S-transferase	642
BP1009			hypothetical protein	549
BP1010			acetyltransferase	486
BP1011	cbpA		curved DNA-binding protein	939
BP1012			hypothetical protein	318
BP1021	fliA		RNA polymerase sigma factor FliA	738
BP1022	flhD	with FlhC is involved in the activation of class 2 flagellar genes and is involved in the regulation of a number of other genetic systems	flagellar transcriptional activator FlhD	324
BP1023	flhC	With FlhD is involved in the activation of class 2 flagellar genes and as well as a number of other genetic systems	transcriptional activator FlhC	561
BP1024	motA	With MotB forms the ion channels that couple flagellar rotation to proton/sodium motive force across the membrane and forms the stator elements of the rotary flagellar machine	flagellar motor protein MotA	876
BP1025	motB	with MotA forms the ion channels that couple flagellar rotation to proton/sodium motive force across the membrane and forms the stator elements of the rotary flagellar machine	flagellar motor protein MotB	948
BP1028	cheA		chemotaxis protein CheA	2058
BP1029	cheW		chemotaxis protein CheW	501
BP1032	cheB	regulates chemotaxis by demethylation of methyl-accepting chemotaxis proteins	chemotaxis response regulator protein-glutamate methylesterase	1053
BP1033	cheY		chemotaxis protein CheY	390
BP1034	cheZ	chemotaxis regulator CheZ; cytosolic phosphatase which functions in the chemotaxis signal transduction complex by controlling the level of phosphorylated CheY through dephosphorylation	protein phosphatase CheZ	633
BP1036			aldo/keto reductase	1050
BP1038	corC		magnesium and cobalt efflux protein	888
BP1039			endoribonuclease	450
BP1040			PhoH-like protein	1023
BP1041		catalyzes the formation of 2-methylthio-N6-(dimethylallyl)adenosine (ms(2)i(6)A) at position 37 in tRNAs that read codons beginning with uridine from N6-(dimethylallyl)adenosine (i(6)A)	tRNA-2-methylthio-N(6)-dimethylallyladenosine synthase	1344
BP1045	secF	forms a complex with SecD and YajC; SecDFyajC stimulates the proton motive force-driven protein translocation; seems to modulate the cycling of SecA by stabilizing its membrane-inserted state and appears to be required for the release of mature proteins from the extracytoplasmic side of the membrane; in some organisms, such as Bacillus subtilis, SecD is fused to SecF	protein translocase subunit SecF	936
BP1046	secD	part of the preprotein secretory system; when complexed with proteins SecF and YajC, SecDFyajC stimulates the proton motive force-driven protein translocation, and appears to be required for the release of mature proteins from the extracytoplasmic side of the membrane	protein translocase subunit SecD	1881
BP1047			secreted protein	345
BP1049	tgt	Exchanges the guanine residue with 7-aminomethyl-7-deazaguanine in tRNAs with GU(N) anticodons (tRNA-Asp, -Asn, -His and -Tyr)	queuine tRNA-ribosyltransferase	1137
BP1050	queA	Synthesizes oQ from preQ1 in a single S-adenosylmethionine-requiring step	S-adenosylmethionine--tRNA ribosyltransferase-isomerase	1044
BP1051			D-alanyl-D-alanine carboxypeptidase	1437
BP1052	upp	Catalyzes the formation of uracil and 5-phospho-alpha-D-ribosy 1-diphosphate from UMP and diphosphate	uracil phosphoribosyltransferase	642
BP1055	cysG	Includes: Uroporphyrinogen-III C-methyltransferase (Urogen III methylase) (Uroporphyrinogen III methylase); Precorrin-2 dehydrogenase; Sirohydrochlorin ferrochelatase	siroheme synthase	1422
BP1056			membrane protein	717
BP1057			membrane protein	318
BP1058			membrane protein	414
BP1059			hypothetical protein	360
BP1060	ubiD		3-octaprenyl-4-hydroxybenzoate carboxy-lyase	1560
BP1061			transglycosylase	831
BP1062			aminotransferase	1155
BP1063			hypothetical protein	873
BP1066			hypothetical protein	465
BP1068	pstB	ATP-binding protein; PstABCS is an ATP dependent phosphate uptake system which is responsible for inorganic phosphate uptake during phosphate starvation	phosphate transporter ATP-binding protein PstB	777
BP1069	pstA		phosphate ABC transporter permease PstA	837
BP1070	pstC		phosphate ABC transporter permease PstC	1017
BP1071	pstS		phosphate ABC transporter substrate-binding protein PstS	1041
BP1072	ppk	catalyzes the reversible transfer of the terminal phosphate of ATP to form a long chain polyphosphate	polyphosphate kinase	2082
BP1073	ppx		exopolyphosphatase	1494
BP1074			hypothetical protein	795
BP1075	glmM	catalyzes the conversion of glucosamine-6-phosphate to glucosamine-1-phosphate	phosphoglucosamine mutase	1359
BP1076	folP		dihydropteroate synthase	843
BP1077	ftsH		ATP-dependent zinc metalloprotease FtsH	1887
BP1078	rrmJ		rRNA large subunit methyltransferase E	633
BP1079		Its N-terminal region is similar to Neisseria meningitidis hypothetical protein Nmb0800 TR:Q9K026 (EMBL:AE002433) (94 aa) fasta scores: E(): 2.7e-09, 47.87% id in 94 aa, and to Escherichia coli hypothetical protein YhbY or B3180 or Z4542 or Ecs4059 SW:YHBY_ECOLI (P42550) (97 aa) fasta scores: E(): 1.1e-07, 46.59% id in 88 aa	hypothetical protein	603
BP1083			membrane protein	801
BP1084	thrB	catalyzes the formation of O-phospho-L-homoserine from L-homoserine	homoserine kinase	987
BP1085			tRNA-dihydrouridine synthase A	1014
BP1087			hypothetical protein	459
BP1088		Its N-terminal region is similar to Escherichia coli ribonuclease BN rbn or B3886 or Z5425 or Ecs4809 SW:RBN_ECOLI (P32146) (290 aa) fasta scores: E(): 1.8e-33, 39.2% id in 250 aa, and to Neisseria meningitidis ribonuclease BN, Nmb0524 TR:Q9K0R0 (EMBL:AE002408) (406 aa) fasta scores: E(): 1.2e-36, 36.36% id in 396 aa	membrane protein	1314
BP1089			membrane protein	372
BP1090			hypothetical protein	1464
BP1092			two component system sensor histidine kinase	2850
BP1094	livG		ABC transporter ATP-binding protein	825
BP1095	livH		high-affinity branched-chain amino acid ABC transporter permease	879
BP1097	livK	Due to a possible large deletion event immediately upstream, this CDS may be lacking part of its amino terminal region.	amino acids binding protein	1116
BP1098	livF		ABC transporter ATP-binding protein	816
BP1099			long-chain fatty-acid--CoA ligase	1866
BP1100			TetR family transcriptional regulator	633
BP1101			membrane protein	303
BP1102	lysS	lysyl-tRNA synthetase; class II; LysRS2; catalyzes a two-step reaction, first charging a lysine molecule by linking its carboxyl group to the alpha-phosphate of ATP, followed by transfer of the aminoacyl-adenylate to its tRNA; in Methanosarcina barkeri, LysRS2 charges both tRNA molecules for lysine that exist in this organism and in addition can charge the tRNAPyl with lysine in the presence of L…	lysine--tRNA ligase	1521
BP1103			short chain dehydrogenase	756
BP1105	recJ		single-stranded-DNA-specific exonuclease	1701
BP1107	lolC		lipoprotein releasing system transmembrane protein	1233
BP1109			deoxyribonuclease	828
BP1110	sphB3		serine protease	3231
BP1111			hypothetical protein	177
BP1112	bipA		outer membrane ligand binding protein	3927
BP1115			hydrolase	927
BP1116			hypothetical protein	846
BP1117	greB	necessary for efficient RNA polymerase transcription elongation past template-encoded arresting sites; arresting sites in DNA have the property of trapping a certain fraction of elongating RNA polymerases that pass through, resulting in locked ternary complexes. Cleavage of the nascent transcript by cleavage factors such as GreA or GreB allows the resumption of elongation from the new 3'terminus	transcription elongation factor GreB	555
BP1119	fim2		serotype 2 fimbrial subunit	633
BP1120	maeB	NADP-dependent; catalyzes the oxidative decarboxylation of malate to form pyruvate; decarboxylates oxaloacetate	NADP-dependent malic enzyme	2283
BP1121	aceE	paralogs to the E1 component of pyruvate dehydrogenase subunit E1	pyruvate dehydrogenase subunit E1	2697
BP1122			AsnC family transcription regulator	489
BP1124	sucA	SucA; E1 component of the oxoglutarate dehydrogenase complex which catalyzes the formation of succinyl-CoA from 2-oxoglutarate; SucA catalyzes the reaction of 2-oxoglutarate with dihydrolipoamide succinyltransferase-lipoate to form dihydrolipoamide succinyltransferase-succinyldihydrolipoate and carbon dioxide	2-oxoglutarate dehydrogenase subunit E1	2871
BP1125	odhB	component of 2-oxoglutarate dehydrogenase complex; catalyzes the transfer of succinyl coenzyme A to form succinyl CoA as part of the conversion of 2-oxoglutarate to succinyl-CoA	2-oxoglutarate dehydrogenase complex subunit dihydrolipoamide succinyltransferase	1215
BP1126	odhL	E3 component of 2-oxoglutarate dehydrogenase complex; catalyzes the oxidation of dihydrolipoamide to lipoamide	2-oxoglutarate dehydrogenase complex subunit dihydrolipoamide dehydrogenase	1428
BP1127			hypothetical protein	1134
BP1128	fabG		3-oxoacyl-ACP reductase	759
BP1129			LysR family transcriptional regulator	903
BP1131			exported protein	984
BP1132			short-chain dehydrogenase	723
BP1143	trpS	tryptophanyl-tRNA synthetase; catalyzes a two-step reaction, first charging a tryptophan molecule by linking its carboxyl group to the alpha-phosphate of ATP, followed by transfer of the aminoacyl-adenylate to its tRNA	tryptophan--tRNA ligase	1356
BP1144	tex	toxin expression regulator	transcription accessory protein	2376
BP1145			ATP-dependent helicase	2076
BP1146			outer membrane protein assembly factor	801
BP1147	rluD		ribosomal large subunit pseudouridine synthase D	963
BP1148			hypothetical protein	702
BP1149	phbC		poly-beta-hydroxybutyrate polymerase	1638
BP1150	fabG	catalyzes the first of the two reduction steps in the elongation cycle of fatty acid synthesis	acetoacetyl-CoA reductase	738
BP1151			hypothetical protein	576
BP1152			exported protein	537
BP1153			exported protein	345
BP1154			membrane protein	846
BP1155			4Fe-4S binding domain-containing protein	1380
BP1156			hypothetical protein	882
BP1158			dioxygenase	411
BP1160			lipoprotein	963
BP1161			racemase	1125
BP1162			LysR family transcriptional regulator	873
BP1163			short-chain dehydrogenase	780
BP1164			membrane protein	1422
BP1165			sodium/solute symporter	1698
BP1165A			membrane protein	123
BP1166	ldcA		muramoyltetrapeptide carboxypeptidase	942
BP1167			adolase	747
BP1168			LysR family transcriptional regulator	906
BP1169			oxidoreductase	918
BP1170			exported protein	954
BP1171			hypothetical protein	579
BP1175			exported protein	354
BP1176	astE		succinylglutamate desuccinylase	990
BP1178			membrane protein	864
BP1180			LysR family transcriptional regulator	936
BP1181	glnQ		amino acid ABC transporter ATP-binding protein	738
BP1183			amino acid ABC transporter permease	690
BP1184			amino acid ABC transporter substrate-binding protein	717
BP1185	aspC		aspartate aminotransferase	1203
BP1186			hypothetical protein	681
BP1188			hypothetical protein	885
BP1188A			hypothetical protein	219
BP1189			lipoprotein	429
BP1191		Member of the extracytoplasmic function sigma factors which are active under specific conditions; binds with the catalytic core of RNA polymerase to produce the holoenzyme and directs bacterial core RNA polymerase to specific promoter elements to initiate transcription	RNA polymerase sigma factor SigJ	906
BP1192			exported protein	327
BP1193			hypothetical protein	219
BP1194			hypothetical protein	618
BP1195			ferredoxin	342
BP1196			exported protein	1155
BP1197	btr		transcriptional regulatory protein	729
BP1198	clpB		chaperone protein ClpB	2598
BP1202			TetR family transcriptional regulator	696
BP1203			hypothetical protein	1209
BP1204			hypothetical protein	831
BP1205			hypothetical protein	453
BP1206			LysR family transcriptional regulator	963
BP1207			N-acyl-D-glutamate deacylase	1443
BP1208			exported protein	957
BP1209			oxidoreductase	1380
BP1210	apbE		thiamine biosynthesis lipoprotein	1017
BP1211			exported protein	801
BP1212			exported protein	516
BP1213			membrane protein	630
BP1214	nodI		ABC transporter ATP-binding protein	948
BP1215	nodJ		ABC transporter permease	786
BP1216			membrane protein	561
BP1217	ccrB	camphor resistance protein; may be involved in chromosome condensation; overexpression in Escherichia coli protects against decondensation by camphor; overexpressing the protein results in an increase in supercoiling	fluoride ion transporter CrcB	387
BP1218			exported protein	1332
BP1219			phytoene synthase	864
BP1220			phytoene synthase	831
BP1221	dadX		alanine racemase	1128
BP1222			short chain dehydrogenase	717
BP1223			membrane protein	693
BP1225		Bacteria have multiple sigma factors which are active under specific conditions; the sigma factor binds with the catalytic core of RNA polymerase to produce the holoenzyme and directs bacterial core RNA polymerase to specific promoter elements to initiate transcription	ECF-family RNA polymerase sigma factor	579
BP1226			hypothetical protein	1677
BP1227	radA	Sms; stabilizes the strand-invasion intermediate during the DNA repair; involved in recombination of donor DNA and plays an important role in DNA damage repair after exposure to mutagenic agents	DNA repair protein RadA	1362
BP1228			membrane protein	774
BP1229			exported protein	228
BP1230	norM		multidrug resistance protein	1407
BP1231			membrane protein	1737
BP1232	rpmE2	RpmE2; there appears to be two types of ribosomal proteins L31 in bacterial genomes; some contain a CxxC motif while others do not; Bacillus subtilis has both types; the proteins in this cluster do not have the CXXC motif; RpmE is found in exponentially growing Bacilli while YtiA was found after exponential growth; expression of ytiA is controlled by a zinc-specific transcriptional repressor; Rpm…	50S ribosomal protein L31 type B	267
BP1233			tryptophan 2,3-dioxygenase	855
BP1234			kynurenine formamidase	630
BP1235	radC		hypothetical protein	678
BP1236	fkpB		peptidyl-prolyl cis-trans isomerase	456
BP1237	ispH	catalyzes the conversion of 1-hydroxy-2-methyl-2-(E)-butenyl 4-diphosphate into isopentenyl diphosphate (IPP) and dimethylallyl diphosphate (DMAPP); functions in the nonmevalonate isoprenoid biosynthesis pathway	4-hydroxy-3-methylbut-2-enyl diphosphate reductase	978
BP1238			glutathione-S-transferase	645
BP1239			hypothetical protein	336
BP1240			hypothetical protein	1005
BP1241			hypothetical protein	606
BP1242			LysR family transcriptional regulator	912
BP1243			hypothetical protein	1089
BP1244			23S rRNA pseudouridylate synthase B	1767
BP1245			ribosome maturation factor RimP	507
BP1246	nusA	modifies transcription through interactions with RNA polymerase affecting elongation, readthrough, termination, and antitermination	transcription elongation factor NusA	1479
BP1247	infB	Protects formylmethionyl-tRNA from spontaneous hydrolysis and promotes its binding to the 30S ribosomal subunits during initiation of protein synthesis. Also involved in the hydrolysis of GTP during the formation of the 70S ribosomal complex	translation initiation factor IF-2	2994
BP1248	rbfA	associates with free 30S ribosomal subunits; essential for efficient processing of 16S rRNA; in Escherichia coli rbfA is induced by cold shock	ribosome-binding factor A	402
BP1249	truB	catalyzes isomerization of specific uridines in RNA to pseudouridine; responsible for residues in T loops of many tRNAs	tRNA pseudouridine synthase B	735
BP1250	typA		GTP-binding elongation factor	1821
BP1251			toxin	726
BP1252			exported protein	405
BP1253			exported protein	630
BP1254	polA	has 3'-5' exonuclease, 5'-3' exonuclease and 5'-3'polymerase activities, primarily functions to fill gaps during DNA replication and repair	DNA polymerase I	2715
BP1255			membrane protein	837
BP1256			carboxymethylenebutenolidase	789
BP1257			membrane protein	1662
BP1258	sdaA		L-serine dehydratase 1	1392
BP1259			hypothetical protein	660
BP1260	glnE	catalyzes the ATP-dependent addition of AMP to a subunit of glutamine synthetase; also catalyzes the reverse reaction - deadenylation; adenylation/deadenylation of glutamine synthetase subunits is important for the regulation of this enzyme	bifunctional glutamine-synthetase adenylyltransferase/deadenyltransferase	2883
BP1262	rho	An RNA-DNA helicase that actively releases nascent mRNAs from paused transcription complexes	transcription termination factor Rho	1257
BP1263	trxA		thioredoxin 1	426
BP1264	parE	decatenates newly replicated chromosomal DNA and relaxes positive and negative DNA supercoiling	DNA topoisomerase IV subunit B	1962
BP1265			membrane protein	609
BP1266	parC	decatenates newly replicated chromosomal DNA and relaxes positive and negative DNA supercoiling	DNA topoisomerase IV subunit A	2316
BP1267			membrane protein	1215
BP1270			glutathione S-transferase	639
BP1273	livF		ABC transporter ATP-binding protein	702
BP1274	livG	Part of the ABC transporter complexes LivFGHMJ and LivFGHMK involved in the high-affinity transport of branched-chain amino acids; LivFGHMK is specific for the transport of leucine, while LivFGHMJ is a transporter for leucine, isoleucine, and valine	ABC transporter ATP-binding protein	768
BP1275	livM	Part of the ABC transporter complex LivFGHMJ and LivFGHMK involved in the high-affinity transport of branched-chain amino acids; LivFGHMK is specific for the transport of leucine, while LivFGHMJ is a transporter for leucine, isoleucine, and valine	leucine/isoleucine/valine ABC transporter permease	1239
BP1276	livH		high-affinity branched-chain amino acid ABC transporter permease	927
BP1277	livJ		leucine/isoleucine/valine ABC transporter substrate-binding protein	1116
BP1279			membrane protein	582
BP1280	proC		pyrroline-5-carboxylate reductase	834
BP1281	ugpB		sn-glycerol-3-phosphate ABC transporter substrate-binding protein UgpB	1314
BP1282	ugpA		sn-glycerol-3-phosphate ABC transporter permease UgpA	882
BP1283	ugpE		sn-glycerol-3-phosphate ABC transporter permease UgpE	852
BP1284	ugpC	part of the UgpABCE glycerol-3-phosphate uptake system	sn-glycerol-3-phosphate ABC transporter ATP-binding protein UgpC	1089
BP1285	livJ		leu/Ile/val-binding protein	1128
BP1286			hypothetical protein	612
BP1289			membrane protein	378
BP1290			hypothetical protein	498
BP1291			hypothetical protein	528
BP1292			exported protein	816
BP1293	lldD		L-lactate dehydrogenase	1182
BP1294	psd	catalyzes the decarboxylation of phosphatidyl-L-serine to phosphatidylethanoleamine	phosphatidylserine decarboxylase	894
BP1295			hypothetical protein	471
BP1296			lipoprotein	828
BP1297			lipoate-protein ligase A	777
BP1298			hypothetical protein	294
BP1299			acetyltransferase	465
BP1300			glutathione transferase	702
BP1301			glutathione peroxidase	501
BP1302			exported protein	1179
BP1304			hypothetical protein	336
BP1305		Its C-terminal region is similar to hypothetical racemases from a wide range of bacteria. No significant similarity over the entire length of the CDS.	hypothetical protein	1449
BP1306	arsC		arsenate reductase	366
BP1307			bacterioferritin comigratory protein	540
BP1311			membrane protein	405
BP1313			hypothetical protein	324
BP1314			exported protein	888
BP1315			universal stress family protein	426
BP1318			membrane protein	507
BP1319			GntR family transcriptional regulator	1332
BP1320			hypothetical protein	816
BP1321	pdxK	catalyzes the formation of pyridoxal 5'-phosphate from pyridoxal	pyridoxine kinase	855
BP1326			alpha amylase	1755
BP1327	glgX		glycosyl hydrolase	2121
BP1328	glgB	catalyzes the transfer of a segment of a 1,4-alpha-D-glucan chain to a primary hydroxy group in a similar glucan chain	1,4-alpha-glucan-branching protein	2196
BP1329			malto-oligosyltrehalose trehalohydrolase	3342
BP1333			hypothetical protein	180
BP1334			hypothetical protein	723
BP1335			hypothetical protein	1146
BP1339			cardiolipin synthase 2	1203
BP1340			hypothetical protein	759
BP1342			hypothetical protein	633
BP1345			hypothetical protein	3420
BP1346			LysR family transcriptional regulator	906
BP1347			reductase	579
BP1348	citE		citrate lyase subunit beta	912
BP1349			GntR family transcriptional regulator	681
BP1350			acetyl-CoA synthetase	2040
BP1352			hypothetical protein	798
BP1353			hypothetical protein	1194
BP1354			exported protein	963
BP1355			LacI family transcriptional regulator	1041
BP1358			exported protein	996
BP1359			mandelate racemase	1179
BP1360			2-dehydropantoate 2-reductase	918
BP1362			amino acid ABC transporter ATP-binding protein	771
BP1363			amino acid ABC transporter permease	681
BP1364			amino acid ABC transporter substrate-binding protein	789
BP1366	flhB	membrane protein responsible for substrate specificity switching from rod/hook-type export to filament-type export	flagellar biosynthesis protein FlhB	1155
BP1370			hypothetical protein	483
BP1371	flgM		negative regulator of flagellin synthesis	291
BP1372	flgA	required for the assembly of the flagellar basal body P-ring	flagellar basal body P-ring biosynthesis protein FlgA	711
BP1373	flgB	with FlgF and C makes up the proximal portion of the flagellar basal body rod; Vibrio parahaemolyticus protein is associated with the polar flagella	flagellar basal-body rod protein FlgB	408
BP1374	flgC	with FlgF and B makes up the proximal portion of the flagellar basal body rod	flagellar basal body rod protein FlgC	420
BP1375	flgD	acts as a scaffold for the assembly of hook proteins onto the flagellar basal body rod	flagellar basal body rod modification protein	705
BP1376	flgE	the hook connects flagellar basal body to the flagellar filament	flagellar hook protein FlgE	1422
BP1377	flgF	FlgF, with FlgB and C, makes up the proximal portion of the flagellar basal body rod	flagellar basal body rod protein FlgF	765
BP1378	flgG	makes up the distal portion of the flagellar basal body rod	flagellar basal body rod protein FlgG	786
BP1379	flgH	part of the basal body which consists of four rings L, P, S, and M mounted on a central rod	flagellar basal body L-ring protein	690
BP1380	flgI	part of the basal body which consists of four rings L, P, S, and M mounted on a central rod; Vibrio parahaemolyticus, Yersinia, Bradyrhizobium and other bacteria have two copies of this and other flagellar genes; the V. parahaemolyticus protein is associated with the polar flagella and the Bradyrhizobium protein is associated with the thick flagellum	flagellar basal body P-ring protein	1134
BP1381	flgJ	Flagellum-specific muramidase which hydrolyzes the peptidoglycan layer to assemble the rod structure in the periplasmic space	flagellar rod assembly protein FlgJ	1023
BP1382	flgK	with FlgL acts as a hook filament junction protein to join the flagellar filament to the hook	flagellar hook-associated protein FlgK	1647
BP1383	flgL	With FlgK acts as a hook filament junction protein to join the flagellar filament to the hook	flagellar hook-associated protein FlgL	1533
BP1389	fliR		flagellar biosynthetic protein FliR	789
BP1390	fliQ		flagellar biosynthetic protein FliQ	270
BP1391	fliP	FliP, with proteins FliQ and FliR, forms the core of the central channel in the flagella export apparatus	flagellar biosynthesis protein FliP	735
BP1392	fliO		flagellar protein FliO	342
BP1394	fliM		flagellar motor switch protein FliM	1011
BP1395	fliL		flagellar protein FliL	549
BP1400	fliI		flagellum-specific ATP synthase FliI	1434
BP1403	fliF	the MS-ring anchors the flagellum to the cytoplasmic membrane; part of the flagellar basal body which consists of four rings L, P, S, and M mounted on a central rod	flagellar MS-ring protein	1677
BP1404	fliE		flagellar hook-basal body complex protein FliE	333
BP1405			hypothetical protein	396
BP1406			flagellar protein	327
BP1408	fliT		flagellar protein FliT	351
BP1409	fliS		flagellar protein FliS	429
BP1410	fliD		flagellar hook-associated protein FliD	1374
BP1411	flaG		flagellar protein	378
BP1412	folC		bifunctional folylpolyglutamate synthase/dihydrofolate synthase FolC	1308
BP1413			hypothetical protein	699
BP1414	cvpA		colicin V production protein	489
BP1415	purF	Catalyzes first step of the de novo purine nucleotide biosynthetic pathway	amidophosphoribosyltransferase	1521
BP1416	dsbB		disulfide bond formation protein B	477
BP1417	glnD	PII uridylyl-transferase; catalyzes the uridylylation or deuridylylation of the PII nitrogen regulatory protein	bifunctional uridylyltransferase/uridylyl-removing protein	2598
BP1418	map		methionine aminopeptidase	822
BP1419	rpsB	one of the last subunits in the assembly of the 30S subunit; absence of S2 does not inhibit assembly but results in an inactive subunit	30S ribosomal protein S2	750
BP1420	tsf	EF-Ts; functions during elongation stage of protein translation; forms a dimer; associates with EF-Tu-GDP complex and promotes exchange of GDP to GTP resulting in regeneration of the active form of EF-Tu	elongation factor Ts	879
BP1421	pyrH	Catalyzes the phosphorylation of UMP to UDP	uridylate kinase	717
BP1422	frr	Rrf; Frr; ribosome-recycling factor; release factor 4; RF4; recycles ribosomes upon translation termination along with release factor RF-3 and elongation factor EF-G; A GTPase-dependent process results in release of 50S from 70S; inhibited by release factor RF-1; essential for viability; structurally similar to tRNAs	ribosome recycling factor	561
BP1423	uppS	undecaprenyl pyrophosphate synthase; catalyzes the formation of undecaprenyl pyrophosphate from isopentenyl pyrophosphate	isoprenyl transferase	765
BP1424	cdsA		phosphatidate cytidylyltransferase	858
BP1425	dxr	catalyzes the NADP-dependent rearrangement and reduction of 1-deoxy-D-xylulose-5-phosphate (DXP) to 2-C-methyl-D-erythritol 4-phosphate	1-deoxy-D-xylulose 5-phosphate reductoisomerase	1200
BP1426			membrane protein	1335
BP1427			outer membrane protein assembly factor	2337
BP1428			outer membrane protein	564
BP1429	lpxD	adds the O-linked and N-linked 3(R)-hydroxy fatty acids to the glucosamine disaccharide during lipid A biosynthesis	UDP-3-O-acylglucosamine N-acyltransferase	1092
BP1430	fabZ	in Pseudomonas aeruginosa this enzyme is a trimer of dimers; essential for membrane formation; performs third step of type II fatty acid biosynthesis; catalyzes dehydration of (3R)-hydroxyacyl-ACP to trans-2-acyl-ACP	3-hydroxymyristoyl-ACP dehydratase	456
BP1431	lpxA	catalyzes the addition of (R)-3-hydroxytetradecanoyl to the glucosamine disaccharide in lipid A biosynthesis	acyl-[acyl-carrier-protein]--UDP-N- acetylglucosamine O-acyltransferase	795
BP1432	lpxB	catalyzes the formation of lipid A disaccharide from UDP-2,3-diacylglucosamine and 2,3-diacylglucosamine-1-phosphate, lipid A disaccharide is a precursor of lipid A that anchors LPS to the OM	lipid-A-disaccharide synthase	1182
BP1434			RNA methyltransferase	774
BP1435			phosphoenolpyruvate synthase regulatory protein	828
BP1436	ppsA	catalyzes the formation of phosphoenolpyruvate from pyruvate	phosphoenolpyruvate synthase	2364
BP1437		Catalyzes the transfer of the ammonia group from glutamine to a new carbon-nitrogen group	glutamine amidotransferase	720
BP1438			membrane protein	426
BP1440			membrane protein	927
BP1441			membrane protein	1158
BP1443			hypothetical protein	435
BP1444			hypothetical protein	312
BP1445			acyl-CoA dehydrogenase	1155
BP1446			enoly-CoA hydratase	1173
BP1447	mmsB		3-hydroxyisobutyrate dehydrogenase	894
BP1448			hypothetical protein	438
BP1449			membrane protein	690
BP1451	talB	Maintains the balance of metabolites in the pentose-phosphate pathway	transaldolase B	963
BP1452	carA	catalyzes production of carbamoyl phosphate from bicarbonate and glutamine in pyrimidine and arginine biosynthesis pathways; forms an octamer composed of four CarAB dimers	carbamoyl phosphate synthase small subunit	1098
BP1453	carB	four CarB-CarA dimers form the carbamoyl phosphate synthetase holoenzyme that catalyzes the production of carbamoyl phosphate; CarB is responsible for the amidotransferase activity	carbamoyl phosphate synthase large subunit	3243
BP1455	gpmB		phosphoglycerate mutase	645
BP1456			LysR family transcriptional regulator	900
BP1457			ABC transporter ATP-binding protein	1086
BP1458			ABC transporter permease	1695
BP1462	aroC	catalyzes the formation of chorismate from 5-O-(1-carboxyvinyl)-3-phosphoshikimate in aromatic amino acid biosynthesis	chorismate synthase	1062
BP1463			lipoprotein	837
BP1464	mobB		molybdopterin-guanine dinucleotide biosynthesis protein B	543
BP1465	moeA		molybdopterin biosynthesis protein	1293
BP1466	mobA	molybdopterin-guanine dinucleotide biosynthesis protein MobA; in Escherichia coli MobA links a guanosine 5'-phosphate to molydopterin to form molybdopterin guanine dinucleotide during molybdenum cofactor biosynthesis	molybdenum cofactor guanylyltransferase	594
BP1467			iron sulfur binding protein	1098
BP1468			hypothetical protein	561
BP1469			hypothetical protein	681
BP1470			iron-sulfur binding protein	2091
BP1471			hypothetical protein	630
BP1472	fdhA		formate dehydrogenase large subunit	2892
BP1474			lipoprotein	234
BP1475	fdhC		formate dehydrogenase subunit C	1158
BP1476			exported protein	375
BP1477			hypothetical protein	1116
BP1479			ABC transporter ATP-binding protein	705
BP1480			exported protein	819
BP1481	leuC	dehydratase component, catalyzes the isomerization between 2-isopropylmalate and 3-isopropylmalate	3-isopropylmalate dehydratase large subunit	1404
BP1482	leuD	catalyzes the isomerization between 2-isopropylmalate and 3-isopropylmalate in leucine biosynthesis; forms a heterodimer of LeuC/D	3-isopropylmalate dehydratase small subunit	651
BP1483	leuB	catalyzes the oxidation of 3-isopropylmalate to 3-carboxy-4-methyl-2-oxopentanoate in leucine biosynthesis	3-isopropylmalate dehydrogenase	1077
BP1484	asd	catalyzes the formation of 4-aspartyl phosphate from aspartate 4-semialdehyde	aspartate-semialdehyde dehydrogenase	1131
BP1485			membrane protein	1584
BP1486	truA	mediates pseudouridylation (positions 38, 39, 40) at the tRNA anticodon region which contributes to the structural stability	tRNA pseudouridine synthase A	813
BP1487	smoM		ABC transporter substrate-binding protein	1095
BP1490	trpF	catalyzes the formation of 1-(2-carboxyphenylamino)-1-deoxy-D-ribulose 5-phosphate from N-(5-phospho-beta-D-ribosyl)-anthranilate in tryptophan biosynthesis	N-(5'-phosphoribosyl)anthranilate isomerase	657
BP1492			hypothetical protein	1098
BP1495			hypothetical protein	393
BP1496			two component system response regulator	660
BP1497	thrS	threonyl-tRNA synthetase; catalyzes a two-step reaction, first charging a threonine molecule by linking its carboxyl group to the alpha-phosphate of ATP, followed by transfer of the aminoacyl-adenylate to its tRNA; catalyzes the formation of threonyl-tRNA(Thr) from threonine and tRNA(Thr)	threonine--tRNA ligase	1950
BP1498	infC	IF-3 has several functions that are required and promote translation initiation including; preventing association of 70S by binding to 30S; monitoring codon-anticodon interactions by promoting disassociation of fMet-tRNA(fMet) from initiation complexes formed on leaderless mRNAs or incorrectly bound noninitiatior tRNAs and complexes with noncanonical start sites; stimulates codon-anticodon intera…	translation initiation factor IF-3	495
BP1499	gshB	catalyzes the second step in the glutathione biosynthesis pathway, where it synthesizes ATP + gamma-L-glutamyl-L-cysteine + glycine = ADP + phosphate + glutathione	glutathione synthetase	957
BP1500			PTS system sugar transporter subunit IIA	399
BP1501	ptsH		phosphocarrier protein HPr	270
BP1502	ptsI		phosphoenolpyruvate-protein phosphotransferase	1695
BP1503			hypothetical protein	225
BP1505		catalyzes the formation of L-proline from L-ornithine	ornithine cyclodeaminase	951
BP1506			amino acid ABC transporter substrate-binding protein	1161
BP1507			extracellular solute-binding protein	921
BP1508			binding-protein-dependent transport system inner membrane protein	642
BP1509			binding-protein-dependent transport system inner membrane protein	672
BP1510			ABC transporter ATP-binding protein	771
BP1512			hypothetical protein	405
BP1513		Catalyzes the reversible two-electron oxidation of formate to carbon dioxide. It allows the assimilation of carbon dioxide and provides energy for growth through oxidative phosphorylation coupled to the reduction of oxygen, nitrate, sulphate or fumarate	formate dehydrogenase	1191
BP1514			hypothetical protein	327
BP1515			transporter protein	516
BP1516	fmdA		formamidase	1227
BP1517			LuxR family transcriptional regulator	1131
BP1518			hypothetical protein	561
BP1519	fba	class II aldolase; catalyzes the reversible aldol condensation of dihydroxyacetonephosphate and glyceraldehyde 3-phosphate in the Calvin cycle, glycolysis and gluconeogenesis	fructose-1,6-bisphosphate aldolase	1065
BP1520			hypothetical protein	447
BP1521	hemH	catalyzes the formation of (S)-2-(5-amino-1-(5-phospho-D-ribosyl)imidazole-4- carboxamido)succinate from 5-amino-1-(5-phospho-D-ribosyl)imidazole-4-carboxylate and L-aspartate in purine biosynthesis; SAICAR synthase	phosphoribosylaminoimidazole-succinocarboxamide synthase	882
BP1522			hypothetical protein	174
BP1523			DNA-binding protein	402
BP1524			membrane protein	237
BP1525			membrane protein	480
BP1526	purE		5-(carboxyamino)imidazole ribonucleotide mutase	480
BP1527	purK	With PurE catalyzes the conversion of aminoimidazole ribonucleotide to carboxyaminoimidazole ribonucleotide in the de novo purine nucleotide biosynthetic pathway	5-(carboxyamino)imidazole ribonucleotide synthase	1191
BP1528			hypothetical protein	1053
BP1529			extracellular solute-binding protein	1023
BP1530			transcriptional regulator	837
BP1531			arginase	906
BP1532			amino acid-binding periplasmic protein	792
BP1533			binding-protein-dependent transport system inner membrane protein	693
BP1534			ABC transporter ATP-binding protein	753
BP1535		thiamine-pyrophosphate requiring enzyme	hypothetical protein	1560
BP1536			hypothetical protein	444
BP1537	gcdH		glutaryl-CoA dehydrogenase	1194
BP1538	ilvG	catalyzes the formation of 2-acetolactate from pyruvate, leucine sensitive; also known as acetolactate synthase large subunit	thiamine pyrophosphate protein	1695
BP1539			LysR family transcriptional regulator	888
BP1540	xerD	site-specific tyrosine recombinase which cuts and rejoins DNA molecules; binds cooperatively to specific DNA consensus sites; forms a heterotetrameric complex with XerC; XerCD exhibit similar sequences; essential to convert chromosome dimers to monomers during cell division and functions during plasmid segregation; XerD specifically exchanges the bottom strands; cell division protein FtsK may reg…	tyrosine recombinase XerD	933
BP1541			hypothetical protein	489
BP1542			hypothetical protein	579
BP1543			hypothetical protein	369
BP1545	pbpG		D-alanyl-D-alanine carboxypeptidase	780
BP1545A			hypothetical protein	261
BP1546			membrane protein	1203
BP1547			hypothetical protein	2661
BP1548			nuclease/helicase	3405
BP1549	dnaX	catalyzes the DNA-template-directed extension of the 3'-end of a DNA strand; the tau chain serves as a scaffold to help in the dimerizaton of the alpha,epsilon and theta core complex; the gamma chain seems to interact with the delta and delta' subunits to transfer the beta subunit on the DNA	DNA polymerase III subunits gamma and tau	2091
BP1550			nucleoid-associated protein	327
BP1551	recR	involved in a recombinational process of DNA repair, independent of the recBC complex	recombination protein RecR	609
BP1553			hypothetical protein	765
BP1554			hypothetical protein	600
BP1555			membrane protein	852
BP1556			hypothetical protein	627
BP1558			exported protein	1122
BP1560			hypothetical protein	1413
BP1561			exported protein	1311
BP1562			membrane protein	561
BP1563			chromate reductase	555
BP1565			hypothetical protein	216
BP1566	mutS	This protein performs the mismatch recognition step during the DNA repair process	DNA mismatch repair protein MutS	2652
BP1567			hypothetical protein	1188
BP1568	fim3		serotype 3 fimbrial subunit	615
BP1569			lipoprotein	1128
BP1570	dapA	catalyzes the formation of 4-hydroxy-tetrahydrodipicolinate from L-aspartate 4-semialdehyde and pyruvate in lysine and diaminopimelate biosynthesis	4-hydroxy-tetrahydrodipicolinate synthase	879
BP1573	glnH	similar to periplasmic-binding component of ABC transporters	glutamine ABC transporter substrate-binding protein	753
BP1574	glnP	similar to permease component of ABC transporters; mutations impair ability of Escherichia coli to transport and utilize glutamine	glutamine ABC transporter permease	660
BP1575	glnQ	similar to ATP-binding component of ABC transporters	glutamine ABC transporter ATP-binding protein	729
BP1576	spoT		guanosine-3',5'-bis(diphosphate) 3'-pyrophosphohydrolase	2280
BP1577	rpoZ	Promotes RNA polymerase assembly. Latches the N- and C-terminal regions of the beta' subunit thereby facilitating its interaction with the beta and alpha subunits	DNA-directed RNA polymerase subunit omega	204
BP1578	gmk	Essential for recycling GMP and indirectly, cGMP	guanylate kinase	633
BP1579			cytochrome C	918
BP1580			cytochrome C	714
BP1581			oxidoreductase	771
BP1582			exported protein	600
BP1583	amn	Catalyzes the hydrolysis of AMP to form adenine and ribose 5-phosphate using water as the nucleophile	AMP nucleosidase	1491
BP1584			DNA-binding protein	285
BP1585			hypothetical protein	129
BP1586			hypothetical protein	156
BP1587			hypothetical protein	927
BP1588	rph	RNase PH; tRNA nucleotidyltransferase; forms hexamers in Bacillus subtilis; phosphoroltic 3'-5' exoribonuclease; involved in maturation of tRNA precursors and removes terminal nucleotides near CCA acceptor arms of mature tRNAs	ribonuclease PH	741
BP1589			hypothetical protein	1377
BP1590			transcriptional regulator	906
BP1593			non-canonical purine NTP pyrophosphatase	642
BP1595		catalyzes the oxygen-independent formation of protoporphyrinogen-IX from coproporphyrinogen-III	coproporphyrinogen III oxidase	1221
BP1596	glnA		glutamine synthetase	1413
BP1597	glnL		nitrogen regulation protein NR(II)	1077
BP1598	glnG		nitrogen regulation protein NR(I)	1488
BP1599			LysR family transcriptional regulator	945
BP1600			hypothetical protein	699
BP1601			hypothetical protein	906
BP1604			binding-protein-dependent transport system inner membrane protein	1671
BP1605			iron binding protein	1050
BP1606	fpr		ferredoxin--NADP reductase	777
BP1607			LysR family transcriptional regulator	903
BP1609	dkgB	catalyzes the reduction of 2,5-diketo-D-gluconic acid to 2-keto-L-gulonic acid	2,5-diketo-D-gluconate reductase B	804
BP1611			translational inhibitor	387
BP1612	recG	catalyzes branch migration in Holliday junction intermediates	ATP-dependent DNA helicase	1971
BP1613			LysR family transcriptional regulator	954
BP1614			LysR family transcriptional regulator	888
BP1615			aldehyde dehydrogenase	1527
BP1616	dps		DNA-binding protein	501
BP1619			hypothetical protein	2085
BP1623	kpsM		polysialic acid ABC transporter permease	771
BP1624	kpsT		polysialic acid ABC transporter ATP-binding protein	747
BP1625	kpsE		capsule polysaccharide export inner-membrane protein	1170
BP1626	wbpT		capsular polysaccharide biosynthesis protein	2085
BP1627	vipC		capsular polysaccharide biosynthesis protein	891
BP1628	wza		capsular polysaccharide export protein	1098
BP1631	wcbA		capsular polysaccharide export protein	2058
BP1635			arylsulfatase	1572
BP1636			nonspecific acid phosphatase	1035
BP1637			exported protein	1347
BP1638			hypothetical protein	1515
BP1640			hypothetical protein	942
BP1641			regulatory protein	969
BP1643			exported protein	969
BP1644			exported protein	990
BP1645			short-chain dehydrogenase	759
BP1646			membrane protein	738
BP1649	livG		high-affinity branched-chain amino acid ABC transporter ATP-binding protein	783
BP1651			TetR family transcriptional regulator	603
BP1654	wcbQ		capsular polysaccharide biosynthesis protein	1557
BP1657			hypothetical protein	948
BP1658		The C-terminal region of this CDS is	two component system sensor histidine kinase	1794
BP1659			response regulator protein	675
BP1660	sphB2	sequence contains 6 Ns. to be corrected	autotransporter	3036
BP1662			DNA-binding protein	300
BP1664	gst		glutathione S-transferase	624
BP1666			LysR family transcriptional regulator	945
BP1667			exported protein	972
BP1668			short-chain dehydrogenase	774
BP1669	lldA		lactate dehydrogenase	1197
BP1670			hydrolase	951
BP1671			short chain dehydrogenase	690
BP1672	fabG		3-oxoacyl-ACP reductase	756
BP1673			exported protein	993
BP1674			LysR family transcriptional regulator	954
BP1675			exported protein	963
BP1680	arsH		NADPH-dependent FMN reductase	723
BP1682			membrane protein	1188
BP1683			transcriptional regulator	351
BP1685			exported protein	972
BP1686			short chain dehydrogenase	714
BP1687			LysR family transcriptional regulator	918
BP1688			membrane protein	297
BP1691	phaA	subunit A of antiporter complex involved in resistance to high concentrations of Na+, K+, Li+ and/or alkali; in S. meliloti it is known to be involved with K+	monovalent cation/H+ antiporter subunit A	2934
BP1692	phaC	subunit C of antiporter complex involved in resistance to high concentrations of Na+, K+, Li+ and/or alkali	monovalent cation/H+ antiporter subunit C	345
BP1693	phaD	subunit D of antiporter complex involved in resistance to high concentrations of Na+, K+, Li+ and/or alkali; contains an oxidoreductase domain; catalyzes the transfer of electrons from NADH to ubiquinone	monovalent cation/H+ antiporter subunit D	1629
BP1694	phaE	subunit E of antiporter complex involved in resistance to high concentrations of Na+, K+, Li+ and/or alkali; in S. meliloti it is known to be involved specifically with K+ transport	monovalent cation/H+ antiporter subunit E	480
BP1695	phaF	subunit F of antiporter complex involved in resistance to high concentrations of Na+, K+, Li+ and/or alkali; in S. meliloti it is known to be involved specifically with K+ transport	monovalent cation/H+ antiporter subunit F	285
BP1696	phaG	subunit G of antiporter complex involved in resistance to high concentrations of Na+, K+, Li+ and/or alkali	monovalent cation/H+ antiporter subunit G	327
BP1698			exported protein	510
BP1699			hypothetical protein	849
BP1700	cumB		tRNA-specific adenosine deaminase	450
BP1701	ldcA		muramoyltetrapeptide carboxypeptidase	1002
BP1702		Catalyzes the reversible hydration of unsaturated fatty acyl-CoA to beta-hydroxyacyl-CoA	hydratase/isomerase	795
BP1703			membrane protein	1902
BP1704			membrane protein	624
BP1705			ABC transporter substrate-binding protein	1125
BP1706			ABC-F family ATPase	1605
BP1707			ABC transporter ATP-binding protein	777
BP1708			ABC transporter substrate-binding protein	999
BP1709			ABC transporter permease	774
BP1712			hypothetical protein	588
BP1713	trxC		thioredoxin 2	384
BP1715			permease	1293
BP1716	gcp		tRNA N6-adenosine threonylcarbamoyltransferase	1041
BP1718		involved in acylation of glycerol-3-phosphate to form 1-acyl-glycerol-3 phosphate for use in phospholipid biosynthesis; functions with PlsX	glycerol-3-phosphate acyltransferase	648
BP1719	surE	stationary phase survival protein SurE; catalyzes the conversion of a phosphate monoester to an alcohol and a phosphate	5'-nucleotidase SurE	759
BP1720	pcm		protein-L-isoaspartate O-methyltransferase	639
BP1721			peptidase	885
BP1722			hypothetical protein	780
BP1723			exported protein	600
BP1724			exported protein	753
BP1725	rumA	in Escherichia coli this enzyme catalyzes the SAM-dependent methylation of U1939 in the 23S ribomal RNA; binds an iron-sulfur cluster [4Fe-4S]	23S rRNA (uracil(1939)-C(5))-methyltransferase RlmD	1401
BP1726			MerR family transcriptional regulator	399
BP1727			exported protein	201
BP1728			glutaredoxin	729
BP1729			pyridine nucleotide-disulfide oxidoreductase	1416
BP1730			rRNA large subunit methyltransferase J	864
BP1731	ugpQ	hydrolyzes diesters during transport at the inner face of the cytoplasmic membrane to glycerol-3-phosphate and alcohol; induced when cells are starved for inorganic phosphate	glycerophosphodiester phosphodiesterase	750
BP1732	ppiD		peptidyl-prolyl cis-trans isomerase D	1956
BP1736			exported protein	339
BP1737			membrane protein	162
BP1738			hypothetical protein	201
BP1739	cphA	catalyze the formation of cyanophycin which may act to store excess nitrogen	cyanophycin synthetase	2574
BP1740	cphA	catalyze the formation of cyanophycin which may act to store excess nitrogen	cyanophycin synthetase	2574
BP1743			hypothetical protein	489
BP1744			hypothetical protein	1131
BP1745			exported protein	822
BP1746			peptidoglycan-binding protein	1230
BP1747			hypothetical protein	441
BP1749			AsnC family transcriptional regulator	474
BP1750			membrane protein	960
BP1751	dfp	catalyzes the conjugation of cysteine to 4'-phosphopantothenate to form 4-phosphopantothenoylcysteine, which is then decarboxylated to form 4'-phosphopantotheine	bifunctional phosphopantothenoylcysteine decarboxylase/phosphopantothenate synthase	1209
BP1752	lspA	lipoprotein signal peptidase; integral membrane protein that removes signal peptides from prolipoproteins during lipoprotein biosynthesis	lipoprotein signal peptidase	507
BP1753	ileS	isoleucyl-tRNA synthetase; IleRS; catalyzes the formation of isoleucyl-tRNA(Ile) from isoleucine and tRNA(Ile); since isoleucine and other amino acids such as valine are similar, there are additional editing function in this enzyme; one is involved in hydrolysis of activated valine-AMP and the other is involved in deacylation of mischarged Val-tRNA(Ile); there are two active sites, one for aminoa…	isoleucine--tRNA ligase	2862
BP1756			hypothetical protein	1302
BP1757A			exported protein	375
BP1758			fatty acid desaturase	1209
BP1759	uvrD		DNA helicase II	2301
BP1760			exported protein	2613
BP1761			ABC transporter ATP-binding protein	1926
BP1762		involved in methylation of ribosomal protein L3	50S ribosomal protein L3 glutamine methyltransferase	897
BP1763	dapE	dapE-encoded N-succinyl-L,L-diaminopimelic acid desuccinylase (DapE), catalyzes the hydrolysis of N-succinyl-L,Ldiaminopimelate L,L-SDAP to L,L-diaminopimelate and succinate. It is a metalloprotease containing dinuclear active sites. Its structure is similar to the carboxypeptidase G2 from Pseudomonas sp. strain RS-16 and the aminopeptidase from Aeromonas proteolytica.	succinyl-diaminopimelate desuccinylase	1140
BP1764	dapD	catalyzes the formation of N-succinyl-2-amino-6-ketopimelate from succinyl-CoA and tetrahydrodipicolinate in the lysine biosynthetic pathway	2,3,4,5-tetrahydropyridine-2,6-dicarboxylate N-succinyltransferase	822
BP1766			exported protein	330
BP1767	phg		autotransporter	1257
BP1768			membrane protein	282
BP1769			hypothetical protein	321
BP1770	cspA		cold shock protein CspA	204
BP1771			hypothetical protein	567
BP1772	cspA		cold shock-like protein	201
BP1773			hypothetical protein	561
BP1774	tig	Tig; RopA; peptidyl-prolyl cis/trans isomerase; promotes folding of newly synthesized proteins; binds ribosomal 50S subunit; forms a homodimer	trigger factor	1311
BP1775	clpP	hydrolyzes proteins to small peptides; with the ATPase subunits ClpA or ClpX, ClpP degrades specific substrates	ATP-dependent Clp protease proteolytic subunit	654
BP1776	clpX	binds and unfolds substrates as part of the ClpXP protease	ATP-dependent Clp protease ATP-binding protein	1305
BP1777	lon	ATP-dependent protease La	Lon protease	2454
BP1778			LysR family transcriptional regulator	900
BP1779			hypothetical protein	1224
BP1780			exported protein	972
BP1781			hypothetical protein	402
BP1782			enoyl-CoA hydratase/isomerase	798
BP1783			hypothetical protein	432
BP1784			thiolase	1158
BP1785	fabG		3-oxoacyl-ACP reductase	777
BP1788	pcaI		3-oxoadipate CoA-transferase subunit A	669
BP1794	lexA	Represses a number of genes involved in the response to DNA damage	LexA repressor	651
BP1795	tyrB	catalyzes the formation of L-glutamate and an aromatic oxo acid from an aromatic amino acid and 2-oxoglutarate	aromatic amino acid aminotransferase	1203
BP1796	uvrB	The UvrABC repair system catalyzes the recognition and processing of DNA lesions. The beta-hairpin of the Uvr-B subunit is inserted between the strands, where it probes for the presence of a lesion	excinuclease ABC subunit B	2037
BP1797	ptpA		low molecular weight protein-tyrosine-phosphatase	492
BP1798			DNA-binding protein	513
BP1799	iscS	catalyzes the removal of elemental sulfur from cysteine to produce alanine; involved in NAD biosynthesis	cysteine desulfurase	1212
BP1800	iscU		[Fe-S] cluster scaffold protein	411
BP1801	iscA		[Fe-S] cluster formation/repair protein	324
BP1802	hscB	J-type co-chaperone that regulates the ATPase and peptide-binding activity of Hsc66 chaperone; may function in biogenesis of iron-sulfur proteins	co-chaperone HscB	513
BP1803	hscA	involved in the maturation of iron-sulfur cluster-containing proteins	chaperone protein HscA	1863
BP1804	fdx		ferredoxin, 2Fe-2S	342
BP1805			hypothetical protein	195
BP1806		The C-terminal region of this CDS is similar to Brucella abortus methylglyoxal synthase MgsA SW:MGSA_BRUAB (Q44615) (125 aa) fasta scores: E(): 3.6e-10, 41.12% id in 124 aa, and to Rhizobium meliloti probable methylglyoxal synthase TR:CAC41545 (EMBL:AL591782) (126 aa) fasta scores: E(): 1.1e-07, 40.95% id in 105 aa	hypothetical protein	894
BP1808	paaG		enoyl-CoA hydratase	810
BP1812			hypothetical protein	1218
BP1813	pdxA		pyridoxal phosphate biosynthetic protein	1056
BP1814			GntR family transcriptional regulator	903
BP1815			hypothetical protein	873
BP1816	panD	aspartate alpha-decarboxylase; Converts L-aspartate to beta-alanine and provides the major route of beta-alanine production in bacteria. Beta-alanine is essential for the biosynthesis of pantothenate (vitamin B5)	aspartate 1-decarboxylase	369
BP1817	ascD	catalyzes the formation of 3,6-dideoxy-D-glycero-D-glycero-4-hexulose	CDP-6-deoxy-L-threo-D-glycero-4-hexulose-3-dehy drase reductase	1047
BP1818	dadA		D-amino acid dehydrogenase small subunit	1257
BP1819	ugpB		glycerol-3-phosphate ABC transporter substrate-binding protein	1323
BP1820			LysR family transcriptional regulator	957
BP1822			hypothetical protein	351
BP1823			ABC transporter substrate-binding protein	1575
BP1824			binding-protein-dependent transport system inner membrane protein	945
BP1826			ABC transporter ATP-binding protein	1635
BP1827			amidase	1356
BP1829			lipoprotein	1578
BP1830			hypothetical protein	1275
BP1831		The N-terminal region of this CDS is similar to Streptomyces coelicolor hypothetical 7.7 kDa protein Sc7h1.36C TR:O54195 (EMBL:AL021411) (81 aa) fasta scores: E(): 0.24, 45.45% id in 66 aa	hypothetical protein	375
BP1833			general secretion pathway protein	1134
BP1834			fimbrial protein	606
BP1835			exported protein	819
BP1836	alaS	alanyl-tRNA synthetase; Catalyzes a two-step reaction, first charging an alanyl molecule by linking its carboxyl group to the alpha-phosphate of ATP, followed by transfer of the aminoacyl-adenylate to its tRNA	alanine--tRNA ligase	2625
BP1838			exported protein	582
BP1839	rpsP	binds to lower part of 30S body where it stabilizes two domains; required for efficient assembly of 30S; in Escherichia coli this protein has nuclease activity	30S ribosomal protein S16	261
BP1840	rimM	16S rRNA-processing protein RimM; essential for efficient processing of 16S rRNA	ribosome maturation factor	624
BP1841	trmD	methylates guanosine-37 in various tRNAs; uses S-adenosyl-L-methionine to transfer methyl group to tRNA	tRNA (guanine-N(1)-)-methyltransferase	774
BP1842			class-V aminotransferase	1209
BP1843			hypothetical protein	474
BP1845			hypothetical protein	1017
BP1846			exported protein	1035
BP1847	tmk	catalyzes the reversible phosphoryl transfer from adenosine triphosphate (ATP) to thymidine monophosphate (dTMP) to form thymidine diphosphate (dTDP)	thymidylate kinase	627
BP1848	holB		DNA polymerase III subunit delta'	1053
BP1849			hypothetical protein	771
BP1850			exported protein	837
BP1851			transcriptional regulator	741
BP1852			glutamine ABC transporter substrate-binding protein	744
BP1855	glnQ		glutamine ABC transporter ATP-binding protein	774
BP1857	gdhA		glutamate dehydrogenase	1290
BP1859	amaB	allantoate amidohydrolase and N-carbamoyl-L-amino acid amidohydrolase are very similar; the allantoate amidohydrolase from Escherichia coli forms a dimer and binds zinc ions for catalytic activity and catalyzes the conversion of allantoate to (S)-ureidoglycolate and ammonia; carbamoyl amidohydrolase from Bacillus sp. converts N-carbamoyl amino acids to amino acids, ammonia, and carbon dioxide	N-carbamoyl-L-amino acid amidohydrolase	1248
BP1860	ilvG	catalyzes the formation of 2-acetolactate from pyruvate, leucine sensitive; also known as acetolactate synthase large subunit	acetolactate synthase large subunit	1710
BP1861	citE		citrate lyase subunit beta	939
BP1862			membrane protein	1284
BP1863			membrane protein	483
BP1864			exported protein	987
BP1865			GntR family transcriptional regulator	720
BP1874		catalyzes the hydrolysis of a monocarboxylic acid amid to form a monocarboxylate and ammonia	amidase	1350
BP1875			hypothetical protein	795
BP1876	bvgR		regulatory protein BvgR	876
BP1877	bvgS		virulence sensor protein BvgS	3717
BP1878	bvgA		virulence factors transcription regulator BvgA	630
BP1881	fimB		chaperone protein FimB/FhaD	735
BP1882	fimC		outer membrane usher protein FimC	2622
BP1884	fhaC		filamentous hemagglutinin transporter protein FhaC	1755
BP1886			membrane protein	501
BP1887			exported protein	975
BP1890			membrane protein	492
BP1891			exported protein	966
BP1892			hypothetical protein	678
BP1894			hypothetical protein	513
BP1895	oplaH		5-oxoprolinase	3624
BP1896			hypothetical protein	1032
BP1898			membrane protein	834
BP1899			transcriptional regulator	759
BP1900			exported protein	993
BP1901			methyltransferase	777
BP1902	suhB		inositol monophosphatase	783
BP1903			membrane protein	1587
BP1904	uppP	BacA; phosphatase activity in Escherichia coli not kinase; involved in bacitracin resistance as bacitracin supposedly sequesters undecaprenyl disphosphate which reduces the pool of lipid carrier available to the cell	undecaprenyl-diphosphatase	864
BP1905	lpxH	catalyzes the formation of 2,3=diacylglucosamine 1-phosphate from UDP-2,3=diacylglucosamine	UDP-2,3-diacylglucosamine hydrolase	750
BP1906	ppiB		peptidyl-prolyl cis-trans isomerase B	510
BP1907			exported protein	684
BP1908	cysS	cysteinyl-tRNA synthetase; catalyzes a two-step reaction; charges a cysteine by linking its carboxyl group to the alpha-phosphate of ATP then transfers the aminoacyl-adenylate to its tRNA	cysteine--tRNA ligase	1461
BP1909			DNA-3-methyladenine glycosylase	645
BP1910	accA	catalyzes the carboxylation of acetyl-CoA to malonyl-CoA; forms a tetramer composed of two alpha (AccA) and two beta (AccD) subunits; one of the two catalytic subunits that can form the acetyl CoA carboxylase enzyme together with a carrier protein	acetyl-CoA carboxylase carboxyl transferase subunit alpha	966
BP1912			tRNA(Ile)-lysidine synthase	966
BP1913	ask	catalyzes the formation of 4-phospho-L-aspartate from L-aspartate and ATP, in Bacillus, lysine sensitive; regulated by response to starvation.	aspartate kinase	1266
BP1915			hypothetical protein	501
BP1916			hypothetical protein	315
BP1917		Converts (S)-3-hydroxyactk-CoA to 3-oxoayl-CoA	3-hydroxyacyl-CoA dehydrogenase	942
BP1918			membrane protein	525
BP1919			membrane protein	1269
BP1920			exported protein	984
BP1921	bioH		hydrolase	810
BP1922		catalyzes the formation of L-aspartate to iminoaspartate in NAD(+) biosynthesis	L-aspartate dehydrogenase	804
BP1923			short chain dehydrogenase	768
BP1924			TetR family transcriptional regulator	639
BP1925			LysR family transcriptional regulator	954
BP1926			extracellular solute-binding protein	1125
BP1928			ABC transporter permease	828
BP1929			ABC transporter permease	804
BP1930			ABC transporter ATP-binding protein	1092
BP1931			NADH-dependent flavin oxidoreductase	1029
BP1933			pimeloyl-CoA synthetase	2121
BP1934			exported protein	957
BP1935			hypothetical protein	393
BP1936			hypothetical protein	477
BP1937			hypothetical protein	336
BP1938			hypothetical protein	450
BP1939			ArsR family transcriptional regulator	300
BP1940	nemA		N-ethylmaleimide reductase	1113
BP1941			membrane protein	591
BP1942	hmsR	predicted polysaccharide polymerase involved in biofilm formation; required for the synthesis of the beta-1,6-N-acetylglucosamine polysaccharide; PgaC; in Yersinia the HmsR protein is an inner membrane protein	N-glycosyltransferase	1260
BP1943	hmsF		hemin storage protein	2106
BP1944	hmsH		hemin storage protein	1986
BP1945			membrane protein	237
BP1946			MarR family transcriptional regulator	486
BP1969			LuxR family transcriptional regulator	663
BP1970	pgm		phosphoglucomutase	1428
BP1971	pgi		glucose-6-phosphate isomerase	1572
BP1972	srpH		serine acetyltransferase	954
BP1973			membrane protein	1227
BP1974		Modulates the activities of several enzymes which are inactive in their acetylated form	NAD-dependent protein deacetylase	825
BP1975			inositol monophosphatase	852
BP1976	gabD		succinate-semialdehyde dehydrogenase	1470
BP1977	goaG		4-aminobutyrate transaminase	1266
BP1979			hypothetical protein	900
BP1980			ATP-dependent DNA helicase	2094
BP1982			nuclease	639
BP1983			extracellular solute-binding protein	2250
BP1984			oligopeptide transport system permease	978
BP1985			oligopeptide transport integral membrane protein	1452
BP1986			ABC transporter ATP-binding protein	1677
BP1989			exported protein	1713
BP1990			membrane protein	819
BP1991			membrane protein	177
BP1992			membrane protein	525
BP1994			exported protein	477
BP1995			membrane protein	942
BP1996			type II secretion system protein	1350
BP1997			hypothetical protein	1350
BP1999			membrane protein	921
BP2001			lipoprotein	843
BP2003			exported protein	2244
BP2004			response regulator	1392
BP2005			lipoprotein	696
BP2006			hypothetical protein	468
BP2007		member of the extracytoplasmic function sigma factors which are active under specific conditions; binds with the catalytic core of RNA polymerase to produce the holoenzyme and directs bacterial core RNA polymerase to specific promoter elements to initiate transcription	ECF-family RNA polymerase sigma factor	705
BP2008		Contains a region with similarity to bacterial hypothetical proteins e.g. Deinococcus radiodurans hypothetical protein DRA0258 TR:Q9RYQ1 (EMBL:AE001863) (288 aa) fasta scores: E(): 0.0007, 30.726% id in 179 aa	exported protein	570
BP2009			cytochrome c	411
BP2010	efp	Involved in peptide bond synthesis; alters the affinity of the ribosome for aminoacyl-tRNA	elongation factor P	558
BP2011			hypothetical protein	1113
BP2012			hypothetical protein	1203
BP2013			hypothetical protein	777
BP2014	acnA	catalyzes the conversion of citrate to isocitrate	aconitate hydratase	2706
BP2015			lipoprotein	603
BP2016	brfB		ferric siderophore receptor	2205
BP2017			haloacid-type dehydrogenase	735
BP2019			lipoprotein	549
BP2020			hypothetical protein	339
BP2021	acnB	catalyzes the conversion of citrate to isocitrate and the conversion of 2-methylaconitate to 2-methylisocitrate	aconitate hydratase B	2592
BP2022			exonuclease	675
BP2023			hypothetical protein	387
BP2024			hypothetical protein	291
BP2025		unknown function; YciI from Haemophilus influenzae presents crystal structure similarity to a muconolactone isomerase, but does not seem to catalyze any of the predicted reactions based on sequence and structure similarity	hypothetical protein	300
BP2026			integral membrane protein	903
BP2027			integral membrane protein	771
BP2028			exported protein	450
BP2030			LysR family transcriptional regulator	912
BP2031			acyl-CoA transferase	1533
BP2034			LysR family transcriptional regulator	963
BP2037			hypothetical protein	273
BP2038			hydroxlacyl-CoA dehydrogenase	948
BP2039		catalyzes the hydrolysis of a monocarboxylic acid amid to form a monocarboxylate and ammonia	amidase	1395
BP2040			membrane protein	396
BP2041	proA	Catalyzes the phosphorylation of L-glutamate during the proline biosynthesis pathway	gamma-glutamyl phosphate reductase	1260
BP2042	holA	required for the assembly and function of the DNAX complex which is required for the assembly of the beta subunit onto primed DNA	DNA polymerase III subunit delta	1056
BP2043			LPS-assembly lipoprotein LptE	660
BP2044	leuS	leucyl-tRNA synthetase; LeuRS; class-I aminoacyl-tRNA synthetase; charges leucine by linking carboxyl group to alpha-phosphate of ATP and then transfers aminoacyl-adenylate to its tRNA; due to the large number of codons that tRNA(Leu) recognizes, the leucyl-tRNA synthetase does not recognize the anticodon loop of the tRNA, but instead recognition is dependent on a conserved discriminator base A37…	leucine--tRNA ligase	2658
BP2045			transmembrane transport protein	1203
BP2046			MarR family transcriptional regulator	513
BP2047	bph2	Histone H1 homologue, DNA-binding protein Bph2, bph2 TR:P94344 (EMBL:U82555) (145 aa) fasta scores: E(): 2.2e-44, 100.000% id in 145 aa	DNA-binding protein Bph2	438
BP2049			sulfate transporter	1806
BP2050	rpmG	in Escherichia coli BM108, a mutation that results in lack of L33 synthesis had no effect on ribosome synthesis or function; there are paralogous genes in several bacterial genomes, and a CXXC motif for zinc binding and an upstream regulation region of the paralog lacking this motif that are regulated by zinc similar to other ribosomal proteins like L31; the proteins in this group lack the CXXC m…	50S ribosomal protein L33	168
BP2051	rpmB	required for 70S ribosome assembly	50S ribosomal protein L28	237
BP2052			transmembrane transport protein	1200
BP2055			glycine/betaine ABC transporter substrate-binding protein	1002
BP2056			binding-protein-dependent transport protein	858
BP2057			ABC transporter ATP-binding protein	1263
BP2058			tautomerase	375
BP2059		catalyzes the formation of beta-ketovaleryl-CoA from acetyl-CoA and propionyl-CoA	beta-ketothiolase	1188
BP2060			hypothetical protein	771
BP2062			malonyl-CoA decarboxylase	1302
BP2063			hypothetical protein	807
BP2066			exported protein	972
BP2067			superoxide dismutase	513
BP2068			exported protein	975
BP2070			ABC transporter ATP-binding protein	795
BP2071			molybdenum-binding protein	807
BP2072			lipoprotein	591
BP2073			hypothetical protein	1179
BP2074			DNA-binding protein	375
BP2076			efflux system transmembrane protein	3231
BP2078	pdxJ	involved in the de novo synthesis of pyridoxine (Vitamin B6)	pyridoxine 5'-phosphate synthase	747
BP2079	acpS	4'-phosphopantetheinyl transferase; Catalyzes the formation of holo-ACP, which mediates the essential transfer of acyl fatty acid intermediates during the biosynthesis of fatty acids and lipids	holo-ACP synthase	462
BP2081	uvrC	The UvrABC repair system catalyzes the recognition and processing of DNA lesions. UvrC both incises the 5' and 3' sides of the lesion. The N-terminal half is responsible for the 3' incision and the C-terminal half is responsible for the 5' incision	excinuclease ABC subunit C	1830
BP2082	pgsA		CDP-diacylglycerol--glycerol-3-phosphate 3-phosphatidyltransferase	573
BP2084	queF	catalyzes the NADPH-dependent reduction of 7-cyano-7-deazaguanine (preQ0) to 7-aminomethyl-7-deazaguanine (preQ1) in queuosine biosynthesis	7-cyano-7-deazaguanine reductase	822
BP2085	aceA	Catalyzes the first step in the glyoxalate cycle, which converts lipids to carbohydrates	isocitrate lyase	1323
BP2086			membrane protein	636
BP2089			ABC transporter permease	873
BP2090			ABC transporter substrate-binding protein	1140
BP2091			dioxygenase hydroxylase large subunit	1257
BP2092			hypothetical protein	528
BP2093			enoyl-CoA hydratase/isomerase-like protein	813
BP2094			3-oxoacyl-ACP reductase	723
BP2095			ferredoxin	315
BP2096			fatty-acyl-CoA racemase	1149
BP2097			esterase	876
BP2098			acyl-CoA ligase	1320
BP2099			thiolase	1197
BP2100			hypothetical protein	1488
BP2102			LysR family transcriptional regulator	900
BP2103			exported protein	1023
BP2106			hypothetical protein	303
BP2108			membrane protein	1227
BP2109			membrane protein	447
BP2110			exodeoxyribonuclease III	783
BP2111			hypothetical protein	1506
BP2114			hydrolase	822
BP2115			hypothetical protein	855
BP2116			exported protein	972
BP2119			membrane protein	297
BP2120	gor	catalyzes the reduction of 2 glutathione to glutathione disulfide; maintains high levels of reduced glutathione in the cytosol; involved in redox regulation and oxidative defense	glutathione reductase	1353
BP2124			hypothetical protein	1014
BP2125			LysR family transcriptional regulator	906
BP2125A			exported protein	345
BP2126			oxidoreductase subunit	459
BP2127			exported oxidoreductase subunit	2217
BP2128			hypothetical protein	1062
BP2129			AraC family transcriptional regulator	975
BP2131			hypothetical protein	609
BP2132			hypothetical protein	396
BP2133			transmembrane efflux protein	1440
BP2134			hypothetical protein	348
BP2140			membrane protein	930
BP2141			exported protein	459
BP2142			GntR family transcriptional regulator	681
BP2143			sulfate transporter	1692
BP2144			hypothetical protein	552
BP2145			ArsR family transcriptional regulator	372
BP2146			hypothetical protein	837
BP2147			exported protein	480
BP2148			hypothetical protein	180
BP2149			AraC family transcriptional regulator	975
BP2151			oxidoreductase	876
BP2152			LysR family transcriptional regulator	885
BP2153			exported protein	1296
BP2156			hypothetical protein	651
BP2157	acoD		aldehyde dehydrogenase	1521
BP2158			sigma-54-dependent transcriptional regulator	1866
BP2162		N-terminal region similar to many eg.Escherichia coli biotin synthesis protein BioC or b0777 SW:BIOC_ECOLI (P12999) (251 aa) fasta scores: E(): 3.4e-13, 33.98% id in 256 aa. C-terminal region similar to many eg. Bacillus subtilis dethiobiotin synthetase bioD SW:BIOD_BACSU (P53558) (231 aa) fasta scores: E(): 1.4e-09, 34.59% id in 211 aa	biotin synthesis protein	1437
BP2163			hypothetical protein	654
BP2164			8-amino-7-oxononanoate synthase	1194
BP2165	bioA	catalyzes the formation of S-adenosyl-4-methylthionine-2-oxobutanoate and 7,8-diaminononanoate from S-adenosyl-L-methionine and 8-amino-7-oxononanoate	adenosylmethionine--8-amino-7-oxononanoate aminotransferase BioA	1275
BP2167			integral membrane protein	975
BP2168			outer membrane protein	144
BP2170		CcoO; FixO	cytochrome C oxidase subunit	663
BP2171			cytochrome C oxidase subunit CcoQ	177
BP2172			cytochrome C oxidase subunit III	939
BP2173			ferredoxin	1491
BP2174			lipoprotein	153
BP2175			inner membrane protein	240
BP2176			inner membrane protein	744
BP2177			hypothetical protein	501
BP2178			ABC transporter ATP-binding protein	924
BP2179			ABC transporter permease	762
BP2180			hypothetical protein	1086
BP2183		Lies in region of unusual DNA content.	hypothetical protein	300
BP2184	rpoD	sigma factors are initiation factors that promote the attachment of RNA polymerase to specific initiation sites and are then released; this is the primary sigma factor of bacteria	RNA polymerase sigma factor RpoD	2283
BP2185	dnaG		DNA primase	2031
BP2186	rpsU	a small basic protein that is one of the last in the subunit assembly; omission does not prevent assembly but the subunit is inactive; binds central domain of 16S rRNA	30S ribosomal protein S21	213
BP2187			transferase	540
BP2188	purA	catalyzes the formation of N6-(1,2,-dicarboxyethyl)-AMP from L-aspartate, inosine monophosphate and GTP in AMP biosynthesis	adenylosuccinate synthetase	1308
BP2189	hisZ	May allow the feedback regulation of ATP phosphoribosyltransferase activity by histidine	ATP phosphoribosyltransferase regulatory subunit	1158
BP2190	hflC		inner membrane-anchored protein HflC	900
BP2191	hflK		membrane protein	1305
BP2193	hfq	Stimulates the elongation of poly(A) tails	RNA-binding protein Hfq	237
BP2194	his1	catalyzes the formation of L-histidinol phosphate from imidazole-acetol phosphate and glutamate in histidine biosynthesis	histidinol-phosphate aminotransferase	1071
BP2195	engA	GTP-binding protein EngA; EngA; essential Neisserial GTPase; synchronizes cellular events by interacting with multiple targets with tandem G-domains; overexpression in Escherichia coli suppresses rrmJ mutation; structural analysis of the Thermotoga maritima ortholog shows different nucleotide binding affinities in the two binding domains	GTPase Der	1356
BP2196			outer membrane protein assembly factor BamB	1161
BP2197			membrane protein	639
BP2198	hisS	histidyl-tRNA synthetase; catalyzes a two-step reaction, first charging a histidine molecule by linking its carboxyl group to the alpha-phosphate of ATP, followed by transfer of the aminoacyl-adenylate to its tRNA; class II aminoacyl-tRNA synthetase; forms homodimers; some organisms have a paralogous gene, hisZ, that is similar to hisS and produces a protein that performs the first step in histid…	histidine--tRNA ligase	1305
BP2199	ispG	catalyzes the conversion of 2C-methyl-D-erythritol 2,4-cyclodiphosphate into 4-hydroxy-3-methyl-2-en-1-yl diphosphate; involved in isoprenoid synthesis	4-hydroxy-3-methylbut-2-en-1-yl diphosphate synthase (flavodoxin)	1296
BP2200			membrane protein	507
BP2201			23S rRNA (adenine(2503)-C(2))-methyltransferase RlmN	1149
BP2202	ndk	catalyzes the formation of nucleoside triphosphate from ATP and nucleoside diphosphate	nucleoside diphosphate kinase	426
BP2203	valS	valyl-tRNA synthetase; ValRS; converts valine ATP and tRNA(Val) to AMP PPi and valyl-tRNA(Val); class-I aminoacyl-tRNA synthetase type 1 subfamily; has a posttransfer editing process to hydrolyze mischarged Thr-tRNA(Val) which is done by the editing domain	valine--tRNA ligase	2883
BP2204			outer membrane (scaffolding) protein	762
BP2206			two component system sensor histidine kinase	1350
BP2210		catalyzes the oxidative deamination of D-amino acids	D-amino acid dehydrogenase small subunit	1290
BP2211			DNA-binding protein	438
BP2212	fhp	flavohemoprotein; catalyzes the formation of nitrate from nitric oxide; can also catalyze the reduction of dihydropteridine	nitric oxide dioxygenase	1209
BP2213			hypothetical protein	465
BP2215	ectA		L-2,4-diaminobutyric acid acetyltransferase	561
BP2216			MarR family transcriptional regulator	546
BP2217			SIS family regulator	1029
BP2218			aminotransferase	1341
BP2219			cell surface protein	1005
BP2220			inner membrane protein	2601
BP2222			hypothetical protein	273
BP2224	bapA		autotransporter	2712
BP2225			phospholipase	1458
BP2226			anti-sigma factor antagonist	351
BP2227			anti-sigma factor	429
BP2228	alr		alanine racemase	1164
BP2229			inner membrane transport protein	2487
BP2230			regulator	2022
BP2231			exported protein	1188
BP2232			hypothetical protein	1308
BP2233			hypothetical protein	699
BP2234	brpL		RNA polymerase sigma factor	603
BP2235	bscC		type III secretion protein	1803
BP2237	bscU		type III secretion protein	1050
BP2238	bscT		type III secretion protein	801
BP2239	bscS		type III secretion protein	267
BP2240	bscR	part of a set of proteins involved in the infection of eukaryotic cells; in plant pathogens involved in the hypersensitivity response	type III secretion system protein	672
BP2241	bscQ		type III secretion protein	1080
BP2243	bscP		hypothetical protein	549
BP2244	bscO		type III secretion protein	510
BP2245	bscN		type III secretion system ATPase	1335
BP2248	bscJ		type III secretion protein	825
BP2249	bscI		type III secretion protein	408
BP2250	bcr4		hypothetical protein	522
BP2251	bcrH2		regulatory protein	462
BP2252	bopB		outer protein B	1209
BP2253	bopD		outer protein D	942
BP2254	bcrH1		regulatory protein	486
BP2255			hypothetical protein	276
BP2256	bsp22		secreted protein	618
BP2257	bopN		outer protein N	1098
BP2258			hypothetical protein	378
BP2259			hypothetical protein	411
BP2260			hypothetical protein	369
BP2261	bcrD		type III secretion pore protein	2100
BP2262	bscD		type III secretion protein	1281
BP2263	bscE		hypothetical protein	300
BP2265			hypothetical protein	456
BP2267	greA		transcription elongation factor GreA	477
BP2269			xanthine/uracil family permease	1314
BP2271			regulatory lipoprotein	1323
BP2274			ABC transporter substrate-binding protein	1023
BP2275		catalyzes the degradation of phosphonoacetaldehyde to acetaldehyde and phosphate	phosphonoacetaldehyde hydrolase	831
BP2276			ABC transporter permease	1698
BP2277			ABC transporter ATP-binding protein	1077
BP2278			transcriptional regulator	864
BP2279			hypothetical protein	570
BP2280			sulfurtransferase	852
BP2282		metalloprotease; heat shock protein	protease HtpX	882
BP2283	qor		quinone oxidoreductase	990
BP2284			integral membrane protein	951
BP2285			integral membrane protein	858
BP2286			MarR family transcriptional regulator	489
BP2289			multidrug resistance protein	1191
BP2290			multidrug resistance protein	1587
BP2291			tartrate dehydrogenase	1068
BP2292			transcriptional regulator	1545
BP2293			peptide ABC transporter substrate-binding protein	1575
BP2294			integral membrane transport protein	1017
BP2295			integral membrane transport protein	840
BP2296			ABC transporter ATP-binding protein	1638
BP2298			4-aminobutyrate transaminase	1275
BP2299			hypothetical protein	291
BP2300			acetylpolyamine aminohydrolase	1035
BP2301		allantoate amidohydrolase and N-carbamoyl-L-amino acid amidohydrolase are very similar; the allantoate amidohydrolase from Escherichia coli forms a dimer and binds zinc ions for catalytic activity and catalyzes the conversion of allantoate to (S)-ureidoglycolate and ammonia; carbamoyl amidohydrolase from Bacillus sp. converts N-carbamoyl amino acids to amino acids, ammonia, and carbon dioxide	allantoate amidohydrolase	1263
BP2302			membrane protein	924
BP2303			aldehyde dehydrogenase	1494
BP2304			2-hydroxyacid dehydrogenase	933
BP2305			aminotransferase	1290
BP2306			sodium:alanine symporter	1356
BP2307			ATP-binding protein	1599
BP2308			transcriptional regulator	732
BP2309	purD	catalyzes the formation of N(1)-(5-phospho-D-ribosyl)glycinamide from 5-phospho-D-ribosylamine and glycine in purine biosynthesis	phosphoribosylamine--glycine ligase	1341
BP2310	hemF	catalyzes the conversion of the propionic acid groups of rings I and III to vinyl groups during heme synthesis	coproporphyrinogen III oxidase	912
BP2312			hypothetical protein	387
BP2313		SPOUT methyltransferase family protein; crystal structure shows homodimer; in Escherichia coli this protein methylates pseudouridine at position 1915 of the 23S ribosomal RNA	23S rRNA (pseudouridine(1915)-N(3))-methyltransferase RlmH	471
BP2314	maf	Maf; overexpression in Bacillus subtilis inhibits septation in the dividing cell	Maf-like protein	624
BP2315	vag8		autotransporter	2748
BP2317			ribonuclease	1464
BP2318			dehydratase	903
BP2319			transcriptional regulator	546
BP2321			lipid A ABC transporter ATP-binding protein/permease MsbA	1872
BP2322	waaF		heptosyltransferase II	966
BP2323			membrane protein	765
BP2324			hypothetical protein	273
BP2325		May be involved in LPS biosynthesis.	transferase	1122
BP2326			polysaccharide deacetylase	726
BP2327			outer membrane protein	1617
BP2329		May be involved in LPS biosynthesis.	transferase	753
BP2331		May be involved in LPS biosynthesis.	transferase	1104
BP2332	dnaE	catalyzes DNA-template-directed extension of the 3'- end of a DNA strand by one nucleotide at a time; main replicative polymerase	DNA polymerase III subunit alpha	3492
BP2333			dioxygenase	927
BP2334			ATP-dependent helicase	3885
BP2335	argA	catalyzes the formation of N-acetyl-L-glutamate from L-glutamate and acetyl-CoA in arginine biosynthesis	N-acetylglutamate synthase	1404
BP2336			Fe(2+)-trafficking protein	273
BP2337			phospholipase	1881
BP2338			transporter	807
BP2339	rpiA	Catalyzes D-ribose 5-phosphate --> D-ribulose 5-phosphate in the nonoxidative branch of the pentose phosphate pathway	ribose-5-phosphate isomerase A	681
BP2340			acyl-CoA dehydrogenase	1659
BP2341			lipoprotein	1362
BP2342			hypothetical protein	660
BP2343		responsible for recognizing base lesions in the genome and initiating base excision DNA repair	3-methyladenine DNA glycosylase	717
BP2344			hypothetical protein	357
BP2345			inner membrane permease polyamine transport protein	810
BP2346			inner membrane permease polyamine transport protein	915
BP2347			polyamine ABC transporter ATP-binding protein	1128
BP2348			putrescine ABC transporter substrate-binding protein	1104
BP2349		catalyzes the phosphorylation of 3-deoxy-D-manno-octulosonic acid at the 4-OH position	3-deoxy-D-manno-octulosonic acid kinase	735
BP2351			inner membrane transport permease	2544
BP2352			C4-dicarboxylate ABC transporter substrate-binding protein	975
BP2353			inner membrane transport protein	501
BP2354			inner membrane protein	1278
BP2358	gltA	type II enzyme; in Escherichia coli this enzyme forms a trimer of dimers which is allosterically inhibited by NADH and competitively inhibited by alpha-ketoglutarate; allosteric inhibition is lost when Cys206 is chemically modified which also affects hexamer formation; forms oxaloacetate and acetyl-CoA and water from citrate and coenzyme A; functions in TCA cycle, glyoxylate cycle and respiration…	citrate synthase	1311
BP2359			hypothetical protein	261
BP2360	sdhB	part of four member succinate dehydrogenase enzyme complex that forms a trimeric complex (trimer of tetramers); SdhA/B are the catalytic subcomplex and can exhibit succinate dehydrogenase activity in the absence of SdhC/D which are the membrane components and form cytochrome b556; SdhC binds ubiquinone; oxidizes succinate to fumarate while reducing ubiquinone to ubiquinol; the catalytic subunits …	succinate dehydrogenase iron-sulfur subunit	717
BP2361	sdhA	part of four member succinate dehydrogenase enzyme complex that forms a trimeric complex (trimer of tetramers); SdhA/B are the catalytic subcomplex and can exhibit succinate dehydrogenase activity in the absence of SdhC/D which are the membrane components and form cytochrome b556; SdhC binds ubiquinone; oxidizes succinate to fumarate while reducing ubiquinone to ubiquinol	succinate dehydrogenase flavoprotein subunit	1779
BP2362	sdhD		succinate dehydrogenase hydrophobic membrane anchor protein	384
BP2363	sdhC		succinate dehydrogenase cytochrome B subunit	414
BP2364			GntR family transcriptional regulator	819
BP2365	mdH	catalyzes the oxidation of malate to oxaloacetate	malate dehydrogenase	990
BP2368	prpC	catalyzes the synthesis of 2-methylcitrate from propionyl-CoA and oxaloacetate; also catalyzes the condensation of oxaloacetate with acetyl-CoA but with a lower specificity	2-methylcitrate synthase	1203
BP2370			hypothetical protein	1191
BP2371	prpD	functions in propionate metabolism; involved in isomerization of (2S,3S)-methylcitrate to (2R,3S)-methylisocitrate; also encodes minor aconitase or dehydratase activity; aconitase C	2-methylcitrate dehydratase	1458
BP2372			inner membrane protein	423
BP2373			hypothetical protein	1392
BP2374			hypothetical protein	198
BP2376			hypothetical protein	873
BP2377			AMP-binding protein	1692
BP2378			transferase	522
BP2379			chaperonin	915
BP2380			hypothetical protein	753
BP2382			hypothetical protein	480
BP2383			hypothetical protein	756
BP2384			transcriptional regulator	1566
BP2385	ftsB	forms a complex with FtsL and FtsQ; colocalizes to the septal region of the dividing cell; membrane protein	cell division protein FtsB	357
BP2386	eno	phosphopyruvate hydratase; catalyzes the formation of phosphoenolpyruvate from 2-phospho-D-glycerate in glycolysis	enolase	1287
BP2387			hypothetical protein	285
BP2388	kdsA	catalyzes the formation of 2-dehydro-3-deoxy-D-octonate 8-phosphate from phosphoenolpyruvate and D-arabinose 5-phosphate in LPS biosynthesis	2-dehydro-3-deoxyphosphooctonate aldolase	858
BP2389	pyrG	CTP synthase; CTP synthase; cytidine triphosphate synthetase; catalyzes the ATP-dependent amination of UTP to CTP with either L-glutamine or ammonia as the source of nitrogen; in Escherichia coli this enzyme forms a homotetramer	CTP synthetase	1653
BP2391			aminopeptidase	1800
BP2393			D-aminopeptidase	1149
BP2394			binding-protein-dependent transport permease	900
BP2395			binding-protein-dependent transport permease	921
BP2396			peptide ABC transporter substrate-binding protein	1554
BP2397			ABC transporter ATP-binding protein	1902
BP2398			L-asparaginase	981
BP2399			transcriptional regulator	885
BP2400			coenzyme A transferase subunit	654
BP2402			hypothetical protein	450
BP2403			electron transfer flavoprotein-ubiquinone oxidoreductase	1629
BP2404			hypothetical protein	885
BP2405			cytochrome p450 oxidoreductase	1149
BP2406			hypothetical protein	363
BP2407	ltaE		low-specificity L-threonine aldolase	1020
BP2408			integral membrane protein	891
BP2409		Acs; catalyzes the conversion of acetate and CoA to acetyl-CoA	acetyl-CoA synthetase	1980
BP2411			hypothetical protein	408
BP2413			lipoprotein	660
BP2414			hypothetical protein	342
BP2416			LysR family transcription regulator	954
BP2417			oxidoreductase	1467
BP2418			ABC transporter substrate-binding protein	1218
BP2419			LysR family transcriptional regulator	921
BP2420			integral membrane protein	1113
BP2421	pepA	leucyl aminopeptidase; catalyzes the removal of N-terminal amino acids preferably leucine from various peptides	cytosol aminopeptidase	1500
BP2422			hypothetical protein	456
BP2423			hypothetical protein	327
BP2424			integral membrane protein	711
BP2425			exported protein	954
BP2426			hypothetical protein	870
BP2428			LysR family transcriptional regulator	936
BP2430	era	Era; Escherichia coli Ras-like protein; Bex; Bacillus Era-complementing segment; essential protein in Escherichia coli that is involved in many cellular processes; GTPase; binds the cell membrane through apparent C-terminal domain; mutants are arrested during the cell cycle; Streptococcus pneumoniae Era binds to RNA and Escherichia coli Era binds 16S rRNA and 30S ribosome	GTP-binding protein Era	891
BP2431	rnc	cytoplasmic enzyme involved in processing rRNA and some mRNAs; substrates typically have dsRNA regions; forms a homodimer; have N-terminal nuclease and C-terminal RNA-binding domains; requires magnesium as preferred ion for activity	ribonuclease III	771
BP2432	lep		signal peptidase I	885
BP2433	lepA	GTP-binding protein LepA; binds to the ribosome on the universally-conserved alpha-sarcin loop	elongation factor 4	1794
BP2434	mucD		serine protease	1488
BP2435	mucB		sigma factor regulatory protein	1059
BP2436			membrane protein	510
BP2437	sigE	Member of the extracytoplasmic function sigma factors which are active under specific conditions; binds with the catalytic core of RNA polymerase to produce the holoenzyme and directs bacterial core RNA polymerase to specific promoter elements to initiate transcription; this sigma factor is involved in heat shock and oxidative stress response	RNA polymerase sigma factor RpoE	600
BP2438			integral membrane protein	501
BP2439	fabF	FabF; beta-ketoacyl-ACP synthase II, KASII; catalyzes a condensation reaction in fatty acid biosynthesis: addition of an acyl acceptor of two carbons from malonyl-ACP; required for the elongation of short-chain unsaturated acyl-ACP	3-oxoacyl-ACP synthase	1230
BP2440	acpP	carries the fatty acid chain in fatty acid biosynthesis	acyl carrier protein	240
BP2441	fabG	Catalyzes the first of the two reduction steps in the elongation cycle of fatty acid synthesis	3-oxoacyl-ACP reductase	753
BP2442	fabD		malonyl CoA-acyl carrier protein transacylase	936
BP2443	fabH	FabH; beta-ketoacyl-acyl carrier protein synthase III; catalyzes the condensation of acetyl-CoA with malonyl-ACP to initiate cycles of fatty acid elongation; differs from 3-oxoacyl-(acyl carrier protein) synthase I and II in that it utilizes CoA thioesters as primers rather than acyl-ACPs	3-oxoacyl-ACP synthase III	987
BP2444		involved in acylation of phosphate to form 1-acyl phosphate for use in phospholipid biosynthesis; functions with PlsY	phosphate acyltransferase	1059
BP2445	rpmF	some L32 proteins have zinc finger motifs consisting of CXXC while others do not	50S ribosomal protein L32	183
BP2446			hypothetical protein	594
BP2447	maf	Maf; overexpression in Bacillus subtilis inhibits septation in the dividing cell	Maf-like protein	600
BP2448			hypothetical protein	711
BP2449			hydrolase	828
BP2454			oxidoreductase	783
BP2456	alcA		alcaligin biosynthesis enzyme	1386
BP2457	alcB		alcaligin biosynthesis protein	606
BP2458	alcC		alcaligin biosynthesis protein	1857
BP2459	alcD		hypothetical protein	801
BP2460	alcE		iron-sulfur protein	1194
BP2461	alcR		transcriptional regulator	975
BP2462	bcr		drug resistance translocase	1224
BP2463	fauA		ferric alcaligin siderophore receptor	2205
BP2464	mar		membrane efflux protein	660
BP2465		Database similarities to the predicted product o fthis CDS covers a region defined by the PFAM motif PF00990, GGDEF domain, the function of which is unknown. Similar in parts to several regulators including: Rhizobium meliloti response regulator sma2301 TR:AAK65897 (EMBL:AE007308) (448 aa) fasta scores: E(): 1e-16, 42.16% id in 185 aa, and to Pseudomonas aeruginosa hypothetical protein Pa1107 pa1…	hypothetical protein	723
BP2466			hypothetical protein	162
BP2467			hypothetical protein	516
BP2468	vrg-6		virulence protein	318
BP2469			hypothetical protein	345
BP2470		seryl-tRNA synthetase; catalyzes a two-step reaction, first charging a serine molecule by linking its carboxyl group to the alpha-phosphate of ATP, followed by transfer of the aminoacyl-adenylate to its tRNA	serine--tRNA ligase	1356
BP2471			recombination factor protein RarA	1341
BP2472	lolA	participates with LolB in the incorporation of lipoprotein into the outer membrane	outer-membrane lipoprotein carrier protein	633
BP2473	ftsK		cell division protein	2370
BP2474	trxB		thioredoxin reductase	960
BP2476			mebrane transport protein	333
BP2478			membrane transport protein	2067
BP2479			integral membrane protein	273
BP2480	kdpA	catalyzes the hydrolysis of ATP coupled with the exchange of hydrogen and potassium ions	potassium-transporting ATPase subunit A	1785
BP2481	kdpB		potassium-transporting ATPase subunit B	2166
BP2482	kdpC	One of the components of the high-affinity ATP-driven potassium transport (or KDP)system, which catalyzes the hydrolysis of ATP coupled with the exchange of hydrogen and potassium ions. The C subunit may be involved in assembly of the KDP complex	potassium-transporting ATPase subunit C	600
BP2483	kdpD		two component system sensor histidine kinase	2715
BP2484	kdpE		two component system transcriptional regulatory protein	696
BP2486			exported protein	1242
BP2487			hypothetical protein	1002
BP2488	icd	Converts isocitrate to alpha ketoglutarate	isocitrate dehydrogenase	1257
BP2489			hypothetical protein	426
BP2490			cytochrome	363
BP2491			cytochrome	336
BP2493			ATP-binding protein	888
BP2494			hypothetical protein	1173
BP2495			hypothetical protein	543
BP2496			hypothetical protein	375
BP2497			zinc protease	2751
BP2498	dnaJ	chaperone Hsp40; co-chaperone with DnaK; Participates actively in the response to hyperosmotic and heat shock by preventing the aggregation of stress-denatured proteins and by disaggregating proteins, also in an autonomous, dnaK-independent fashion	chaperone protein DnaJ	1158
BP2499	dnaK	heat shock protein 70; assists in folding of nascent polypeptide chains; refolding of misfolded proteins; utilizes ATPase activity to help fold; co-chaperones are DnaJ and GrpE; multiple copies in some bacteria	chaperone protein DnaK	1926
BP2500			thioredoxin	381
BP2501		with DnaK and DnaJ acts in response to hyperosmotic and heat shock by preventing the aggregation of stress-denatured proteins; may act as a thermosensor	heat shock protein GrpE	555
BP2502			hypothetical protein	243
BP2503	hemH	protoheme ferro-lyase; catalyzes the insertion of a ferrous ion into protoporphyrin IX to form protoheme; involved in protoheme biosynthesis; in some organisms this protein is membrane-associated while in others it is cytosolic	ferrochelatase	1104
BP2504	hrcA	Negative regulator of class I heat shock genes (grpE-dnaK-dnaJ and groELS operons). Prevents heat-shock induction of these operons	heat-inducible transcription repressor	1005
BP2505	ppnK	catalyzes the phosphorylation of NAD to NADP	NAD kinase	900
BP2506			DNA repair protein	1662
BP2507	fur		ferric ion uptake regulator	420
BP2508	omlA		Outer membrane protein assembly factor BamE	549
BP2509	dapB	catalyzes the reduction of 4-hydroxy-tetrahydrodipicolinate to tetrahydrodipicolinate in lysine and diaminopimelate biosynthesis	4-hydroxy-tetrahydrodipicolinate reductase	810
BP2510	murB	catalyzes the reduction of UDP-N-acetylglucosamine enolpyruvate to form UDP-N-acetylmuramate in peptidoglycan biosynthesis	UDP-N-acetylenolpyruvoylglucosamine reductase	1056
BP2511			hydrolase	792
BP2512			hypothetical protein	1437
BP2513			exported protein	987
BP2514	purU		formyltetrahydrofolate deformylase	849
BP2515	soxG		sarcosine oxidase subunit gamma	600
BP2516	soxA		sarcosine oxidase subunit alpha	2940
BP2517	soxD		sarcosine oxidase subunit delta	273
BP2518	soxB		sarcosine oxidase subunit beta	1254
BP2519			dipeptidase	1026
BP2520			LysR family transcriptional regulator	1044
BP2521			dehydrogenase	1029
BP2522	folD		bifunctional methylenetetrahydrofolate dehydrogenase/methenyltetrahydrofolate cyclohydrolase	876
BP2523			exported protein	954
BP2525			membrane protein	846
BP2526			secretory apparatus	1413
BP2527			secretory protein	846
BP2528			exported protein	657
BP2529			exported protein	1317
BP2530			integral membrane protein	264
BP2531	ecnB		entericidin B-like bacteriolytic toxin	132
BP2532			hypothetical protein	696
BP2533	ppa		inorganic pyrophosphatase	537
BP2534			exported protein	1596
BP2535			exported protein	1185
BP2536			uroporphyrinogen-III synthase	789
BP2537	hemC	transformation of porphobilinogen to hydroxymethylbilane in porphyrin biosynthesis	porphobilinogen deaminase	945
BP2538			integral membrane protein	720
BP2539			integral membrane protein	696
BP2540	sucD	Catalyzes the only substrate-level phosphorylation in the TCA cycle	succinyl-CoA ligase subunit alpha	882
BP2541	sucC	catalyzes the interconversion of succinyl-CoA and succinate	succinyl-CoA ligase subunit beta	1161
BP2542			hypothetical protein	603
BP2543	metE	catalyzes the transfer of a methyl group from 5-methyltetrahydrofolate to homocysteine to form methionine	5-methyltetrahydropteroyltriglutamate-- homocysteine S-methyltransferase	2295
BP2544	metR		transcriptional regulatory protein	930
BP2545	recX	binds RecA and inhibits RecA-mediated DNA strand exchange and ATP hydrolysis and coprotease activities	recombination regulator RecX	567
BP2546	recA	catalyzes the hydrolysis of ATP in the presence of single-stranded DNA, the ATP-dependent uptake of single-stranded DNA by duplex DNA, and the ATP-dependent hybridization of homologous single-stranded DNAs	recombinase A	1062
BP2547			two component system response regulatory protein	690
BP2548			two component system sensor histidine kinase	1359
BP2549			sugar transport protein	1677
BP2550		Catalyzes the reversible hydration of unsaturated fatty acyl-CoA to beta-hydroxyacyl-CoA	enoyl-CoA hydratase	795
BP2551			ABC transporter ATP-binding protein	1065
BP2552			ABC transporter substrate-binding protein	1752
BP2553			exported protein	1038
BP2554	fabG		3-oxoacyl-ACP reductase	747
BP2555			hypothetical protein	444
BP2556			hypothetical protein	393
BP2557			hypothetical protein	1164
BP2558			LysR family transcriptional regulator	888
BP2559			hypothetical protein	1188
BP2560			exported protein	417
BP2561	rdgC	Required for efficient pilin antigenic variation	recombination-associated protein	900
BP2562	pyrB	catalyzes the conversion of carbamoyl phosphate and aspartate to form N-carbamoyl aspartate	aspartate carbamoyltransferase	1296
BP2563			integral membrane protein	414
BP2564			lipoprotein	435
BP2565	ecnA2		entericidin A anti-toxin	132
BP2566			endonulease	774
BP2567			hypothetical protein	384
BP2569			lipoprotein	597
BP2570			exported protein	1092
BP2571			transcriptional regulatory protein	411
BP2572	ihfA	This protein is one of the two subunits of integration host factor, a specific DNA-binding protein that functions in genetic recombination as well as in transcriptional and translational control	integration host factor subunit alpha	342
BP2573	pheT	phenylalanyl-tRNA synthetase subunit beta; catalyzes a two-step reaction, first charging a phenylalanine molecule by linking its carboxyl group to the alpha-phosphate of ATP, followed by transfer of the aminoacyl-adenylate to its tRNA; forms a tetramer of alpha(2)beta(2); binds two magnesium ions per tetramer; type 2 subfamily	phenylalanine--tRNA ligase subunit beta	2418
BP2574	pheS	phenylalanyl-tRNA synthetase subunit alpha; catalyzes a two-step reaction, first charging a phenylalanine molecule by linking its carboxyl group to the alpha-phosphate of ATP, followed by transfer of the aminoacyl-adenylate to its tRNA; forms a heterotetramer of alpha(2)beta(2); binds two magnesium ions per tetramer; type 1 subfamily	phenylalanine--tRNA ligase subunit alpha	1023
BP2575	rplT	binds directly to 23S ribosomal RNA prior to in vitro assembly of the 50S ribosomal subunit	50S ribosomal protein L20	360
BP2576	rpmI		50S ribosomal protein L35	198
BP2578	dut	catalyzes the formation of dUMP from dUTP	deoxyuridine 5'-triphosphate nucleotidohydrolase	450
BP2580			GntR family transcriptional regulator	1449
BP2581			hypothetical protein	282
BP2583			hypothetical protein	759
BP2585			DedA family integral membrane protein	639
BP2586			integral membrane protein	1035
BP2589			DNA-binding protein	525
BP2590			LacI family transcriptional regulator	1062
BP2591			ABC transporter ATP-binding protein	1635
BP2592			ABC transporter permease	804
BP2593			ABC transporter permease	960
BP2594			ABC transporter substrate-binding protein	1515
BP2596			hypothetical protein	471
BP2597			membrane transport protein	612
BP2598			hypothetical protein	624
BP2599			GntR family transcriptional regulator	1533
BP2600			membrane protein	1242
BP2601			alcohol dehydrogenase	1032
BP2602			hypothetical protein	1170
BP2604			LysR family transcriptional regulator	843
BP2605			AraC family transcriptional regulator	972
BP2606			exported protein	879
BP2607			membrane protein	1071
BP2609			hypothetical protein	1359
[truncated: 987 more rows]

## Sheet: Appendix 2 Table 3
Article DOI: https://doi.org/10.3201/eid2703.202314
Isolate-based Surveillance of Bordetella pertussis, Austria, 2018–2020
Appendix 2 Table 3. Characteristics of the B. pertussis accessory genes			Appendix 2 Table 3.
Target	Gene name	Description	Product	Ref.-seq. Lenght
BP0036			acyltransferase	729
BP0044			transcriptional regulator	237
BP0144		This CDS start with an isoleucine, whereas parapertussis and bronchiseptica start with a methionine. The sequence has been checked and believed to be correct. Identical to the previously sequenced Bordetella pertussis hypothetical 34.3 kDa protein TR:O30449 (EMBL:AF006000) (324 aa) fasta scores: E(): 2.8e-116, 100.000% id in 303 aa, and to Acinetobacter spSE19. acetyl-hydrolase chnC TR:Q9F7D7 (EM…	lipase	933
BP0169			exported protein	630
BP0184			exported protein	3699
BP0200			exported protein	969
BP0305			high-affinity branched-chain amino acid transporter ATP-binding protein	705
BP0320		similar to RuvC resolvase with substantial differences; NMR structural information suggests this protein is monomeric	Holliday junction resolvase	402
BP0417		Catalyzes the reversible hydration of unsaturated fatty acyl-CoA to beta-hydroxyacyl-CoA	enoyl-CoA hydratase	786
BP0422			thiolase	1194
BP0437			LysR family transcriptional regulator	963
BP0504			hypothetical protein	120
BP0515			hypothetical protein	243
BP0593			exported protein	1029
BP0594			ABC transporter ATP-binding protein	789
BP0619			ABC transporter ATP-binding protein	741
BP0635			enoyl-CoA hydratase	807
BP0656			hypothetical protein	675
BP0684A			2Fe-2S ferredoxin	510
BP0711			phospholipase	1206
BP0799			hypothetical protein	612
BP0836			exported protein	435
BP0911			decarboxylase	552
BP0913			exported protein	975
BP0914			binding-protein-dependent transport system inner membrane protein	873
BP0915			binding-protein-dependent transport system inner membrane protein	828
BP0918			hypothetical protein	1422
BP0919	gabD		succinate-semialdehyde dehydrogenase	1455
BP0920		catalyzes the oxidation of tricarballylate to cis-aconitate; FAD-dependent; required for the utilization of tricarballylate as a carbon and energy source by S. enterica	tricarballylate dehydrogenase	1404
BP0921	citB		citrate utilization protein B	1185
BP0922			hypothetical protein	1176
BP0923			hypothetical protein	816
BP0924			transcriptional regulator	897
BP0925			fumarylacetoacetate family hydrolase	861
BP0926			hypothetical protein	1074
BP0927			exported protein	975
BP0928			LysR family transcriptional regulator	990
BP0929			membrane protein	576
BP0930			CoA ligase	1659
BP0931			exported protein	984
BP0932			hypothetical protein	423
BP0934			hypothetical protein	360
BP0946	pheA		bifunctional chorismate mutase/prephenate dehydratase	1086
BP1014	pitA		phosphate transporter	1476
BP1015	mogA	forms a trimer; related to eukaryotic protein gephyrin; functions during molybdenum cofactor biosynthesis	molybdenum cofactor biosynthesis protein MogA	651
BP1016			exported protein	336
BP1017			peptidase	861
BP1018			hypothetical protein	282
BP1019	infA	stimulates the activities of the other two initiation factors, IF-2 and IF-3	translation initiation factor IF-1	264
BP1054	prn	P.93; Cleaved into: Outer membrane protein P.69; Pertactin translocator	pertactin autotransporter	2733
BP1091			two component system response regulator	729
BP1106			exported protein	978
BP1108	lolD		lipoprotein releasing system ATP-binding protein	696
BP1123			membrane protein	2049
BP1136	fecI		ECF family RNA polymerase sigma factor	534
BP1137	fecR		signal transduction protein	963
BP1138	bfrH		ferric siderophore receptor	2478
BP1139			iron uptake protein	309
BP1141			iron uptake protein	327
BP1159			2-pyrone-4,6-dicarboxylic acid hydrolase	855
BP1174			hypothetical protein	609
BP1182			amino acid ABC transporter permease	690
BP1190			hypothetical protein	447
BP1323			alpha amylase	2544
BP1344			autotransporter	2601
BP1356	leuD	catalyzes the isomerization between 2-isopropylmalate and 3-isopropylmalate in leucine biosynthesis; forms a heterodimer of LeuC/D	3-isopropylmalate dehydratase small subunit	609
BP1393	fliN		flagellar motor switch protein FliN	501
BP1399	fliJ		flagellar protein FliJ	447
BP1401	fliH	binds to and inhibits the function of flagella specific ATPase FliI	flagellar assembly protein H	756
BP1402	fliG	One of three proteins involved in switching the direction of the flagellar rotation	flagellar motor switch protein FliG	1011
BP1433	rnhB	RNH2; RNase HII; binds manganese; endonuclease which specifically degrades the RNA of RNA-DNA hybrids	ribonuclease HII	606
BP1442	smpB	binds to ssrA RNA (tmRNA) and is required for its successful binding to ribosomes; also appears to function in the trans-translation step by promoting accommodation of tmRNA into the ribosomal A site; SmpB protects the tmRNA from RNase R degradation in Caulobacter crescentus; both the tmRNA and SmpB are regulated in cell cycle-dependent manner; functions in release of stalled ribosomes from damag…	SsrA-binding protein	468
BP1591			methyl-accepting chemotaxis protein	1692
BP1592			hypothetical protein	1803
BP1639			exported protein	1011
BP1650	livF		ABC transporter ATP-binding protein	702
BP1655	wcbP		oxidoreductase	774
BP1665	tfdA		alpha-ketoglutarate-dependent 2,4-dichlorophenoxyacetate dioxygenase	870
BP1733	tesA		acyl-CoA thioesterase	609
BP1754	ribF	catalyzes the formation of FMN from riboflavin and the formation of FAD from FMN; in Bacillus the ribC gene has both flavokinase and FAD synthetase activities	bifunctional riboflavin kinase/FMN adenylyltransferase	966
BP1789	pcaJ		3-oxoadipate CoA-transferase subunit B	642
BP1825			binding-protein-dependent transport system inner membrane protein	831
BP1837			hypothetical protein	255
BP1883	fimD		fimbrial adhesin	1098
BP1948			branched-chain amino acid ABC transporter substrate-binding protein	1209
BP1949			branched-chain amino acid transport system permease	1950
BP1950			ABC transporter ATP-binding protein	777
BP1951			ABC transporter ATP-binding protein	771
BP1953			oxidoreductase	522
BP1954			monooxygenase	1152
BP1961			flavocytochrome	1341
BP1962	bfrI		ferrisiderophore receptor	2109
BP1965			exported protein	966
BP1987			MarR family transcriptional regulator	552
BP1993			exported protein	444
BP2061			GntR family transcriptional regulator	765
BP2075			efflux system inner membrane protein	1347
BP2080	nagZ	hydrolyzes the terminal non-reducing N-acetyl-D-hexosamine residues in N-acetyl-beta-D-hexosaminides	beta-hexosaminidase	1059
BP2107			hypothetical protein	405
BP2130			hypothetical protein	819
BP2138			ABC transporter ATP-binding protein	1863
BP2139			lipoprotein	594
BP2150			hypothetical protein	357
BP2161			integral membrane protein	360
BP2192	hflX		GTPase HflX	1107
BP2236	bscW		hypothetical protein	399
BP2246	bscL		type III secretion system protein	639
BP2247	bscK		hypothetical protein	663
BP2264	bscF		type III secretion protein	267
BP2268			methyl-accepting chemotaxis protein	1542
BP2311	nadD		nicotinate-nucleotide adenylyltransferase	594
BP2320			inner membrane efflux protein	1500
BP2328		May be involved in LPS biosynthesis.	transferase	1113
BP2330			hypothetical protein	852
BP2350			globin-like protein	426
BP2369	acnA	Catalyzes the conversion of citrate to isocitrate	2-methylisocitrate dehydratase	2595
BP2381			hypothetical protein	402
BP2429			hypothetical protein	588
BP2451			membrane transport protein	1242
BP2452			hypothetical protein	774
BP2455			membrane efflux protein	1227
BP2475			hypothetical protein	687
BP2603			hypothetical protein	681
BP2612			hypothetical protein	435
BP2652			exported protein	504
BP2658			hypothetical protein	417
BP2686			NAD(P)H-hydrate epimerase	687
BP2710	moaD		molybdopterin converting factor	252
BP2729			cytochrome ubiquinol oxidase subunit III	642
BP2820			alcohol dehydrogenase	1155
BP2878			LysR family transcriptional regulator	903
BP2880			hypothetical protein	510
BP2902			exported protein	912
BP2946			ArsR family transcriptional regulator	708
BP2965			hypothetical protein	618
BP2990			hypothetical protein	1128
BP3042	cyt		cytochrome c-552	333
BP3105			molybdate ABC transporter substrate-binding protein	774
BP3106			exported protein	1011
BP3107			gamma-glutamyltranspeptidase	1656
BP3108			hypothetical protein	342
BP3109			hypothetical protein	1440
BP3110			MerR family transcriptional regulator	840
BP3115			hypothetical protein	1212
BP3155	folA		dihydrofolate reductase	504
BP3160			ABC transporter permease	942
BP3188			hypothetical protein	1095
BP3190			TetR family transcriptional regulator	684
BP3277		Catalyzes the reversible hydration of unsaturated fatty acyl-CoA to beta-hydroxyacyl-CoA	enoyl-CoA hydratase	828
BP3314			blue copper protein	528
BP3315	copA		copper resitance protein	1776
BP3316	copB		copper resistance protein	867
BP3317			enoyl-CoA hydratase/isomerase	726
BP3319			IclR family transcriptional regulator	795
BP3320			hypothetical protein	591
BP3321			amidase	1329
BP3322			binding-protein-dependent transport protein	1146
BP3325	phhB	4-alpha-hydroxytetrahydrobiopterin dehydratase activity; catalyzes the formation of (6R)-6-(L-erythro-1,2-dihydroxypropyl)-7, 8-dihydro-6H-pterin from (6R)-6-(L-erythro-1,2-dihydroxypropyl)-5,6,7, 8-tetrahydro-4a-hydroxypterin; functions in recycling tetrahydrobiopterin (BH4) in phenylalanine hydroxylase reaction	4a-hydroxytetrahydrobiopterin dehydratase	378
BP3349	nudH	dinucleoside polyphosphate hydrolase; hydrolyzes diadenosine polyphosphate	RNA pyrophosphohydrolase	573
BP3357			hypothetical protein	243
BP3363			hypothetical protein	390
BP3385			hypothetical protein	450
BP3389			hypothetical protein	321
BP3433			hypothetical protein	525
BP3517			membrane protein	600
BP3556			bacteriophage-related DNA polymerase	897
BP3663	bfrC		ferric siderophore receptor	2190
BP3764			ABC transporter permease	816
BP3770	hisB	catalyzes the dehydration of D-erythro-1-(imidazol-4-yl)glycerol 3-phosphate to 3-(imidazol-4-yl)-2-oxopropyl phosphate in histidine biosynthesis	imidazoleglycerol-phosphate dehydratase	597
BP3785	ptxD		pertussis toxin subunit 4	459
BP3792	ptlI		type IV secretion system protein PtlI	186
BP3794	ptlF		type IV secretion system protein PtlF	822
BP3796	ptlH		type IV secretion system protein PtlH	1020
BP3799			hypothetical protein	375
BP3801			hypothetical protein	1383
BP3808			hypothetical protein	867
BP3824			hypothetical protein	1458
BP3864			membrane protein	1239
BP3865		Two-component regulatory system family, response regulator protein.	response regulator protein	681

## Sheet: Appendix 2 Table 4
Article DOI: https://doi.org/10.3201/eid2703.202314
Isolate-based Surveillance of Bordetella pertussis, Austria, 2018–2020
Appendix 2 Table 4. NCBI B. pertussis strains used in the validation of the cgMLST and comparative analysis
Isolate ID	Country	Reference*	Accession Number	Genome Status	Collection Date	MLST	cgMLST**		used in comparative analysis**
						ST	Missing targets	Perc. Good Targets
509	India	Weigand et al. 2016	NZ_CP017403.1	Complete Genome	not provided	1	38	99.8	no
134 (B202)	Lederle vaccine strain	Weigand et al. 2016	NZ_CP017402.1	Complete Genome	not provided	2	43	99.8	no
137	Brazil	Akamatsu et al. 2015	NZ_CP010323.1	Complete Genome	not provided	1	43	99.9	no
224-8	Mexico	n.a.	NXFD01	Contig	2008	2	71	99.0	no
2250905	USA	n.a.	AXSU02	Contig	not provided	2	56	99.3	no
2356847	USA	n.a.	AXST02	Contig	not provided	2	73	99.0	no
601-9	Mexico	n.a.	NXFE01	Contig	2009	2	88	98.5	no
620-12	Mexico	n.a.	NXFF01	Contig	2012	2	74	99.0	no
781-14	Mexico	n.a.	NXFC01	Contig	2014	2	71	99.0	yes
B012	Argentina	n.a.	CGAI01	Scaffold	2008	2	77	98.9	no
B017	Australia	n.a.	CHFQ01	Scaffold	1977	2	81	98.5	no
B070	Denmark	n.a.	CSRM01	Scaffold	1962	2	49	99.4	no
B076	Denmark	n.a.	CSOE01	Scaffold	2002	unknown	86	98.9	no
B114	Italy	n.a.	CSPU01	Scaffold	1994	2	80	98.6	no
B121	Italy	n.a.	CFKX01	Scaffold	1994	2	80	98.8	no
B128	Japan	n.a.	CSRA01	Scaffold	1991	2	88	98.5	no
B135	Japan	n.a.	CSOD01	Scaffold	1999	1	42	98.9	no
B141	Japan	n.a.	CSOA01	Scaffold	2006	2	77	98.7	no
B175	Netherlands	n.a.	CFXS01	Scaffold	1977	1	56	98.5	no
B1838	Netherlands	Bart et al. 2015	NZ_CP011440.1	Complete Genome	1999	2	52	99.7	no
B1865	Netherlands	Bart et al. 2015	NZ_CP011441.1	Complete Genome	1999	2	51	99.8	no
B1917	Netherlands	Bart et al. 2014	NZ_CP009751.1	Complete Genome	2000	2	50	99.8	no
B201	USA	Weigand et al. 2017	NZ_CP013075.1	Complete Genome	1955	2	43	99.7	no
B202 (134)	Lederle vaccine strain	Weigand et al. 2016	NZ_CP016338.1	Complete Genome	1946	2	42	99.8	no
B203 (10536)	Sanofi-Pasteur MSD vaccine strain	Weigand et al. 2016	NZ_CP012128.1	Complete Genome	1939	1	45	99.8	no
B226	USA	Weigand et al. 2019	NZ_CP016957.1	Complete Genome	1967	2	38	99.8	no
B227	UK	Weigand et al. 2017	NZ_CP013076.1	Complete Genome	1967	2	39	99.8	no
B3405	Netherlands	Bart et al. 2015	NZ_CP011442.1	Complete Genome	2010	2	52	99.7	no
B3582	Sweden	Bart et al. 2015	NZ_CP011443.1	Complete Genome	2009	2	51	99.8	no
B3585	Sweden	Bart et al. 2015	NZ_CP011444.1	Complete Genome	2009	2	49	99.8	no
B3621	France	Bart et al. 2015	NZ_CP011401.1	Complete Genome	2008	2	50	99.8	no
B3629	France	Bart et al. 2015	NZ_CP011400.1	Complete Genome	2009	2	55	99.7	no
B3640	Netherlands	Bart et al. 2015	NZ_CP011445.1	Complete Genome	2010	2	52	99.8	no
B3658	Norway	Bart et al. 2015	NZ_CP011446.1	Complete Genome	2009	2	51	99.8	no
B3913	Netherlands	Bart et al. 2015	NZ_CP011447.1	Complete Genome	2012	2	50	99.8	no
B3921	Netherlands	Bart et al. 2015	NZ_CP011448.1	Complete Genome	2012	2	51	99.8	no
C393	China	Bowden et al. 2016	NZ_CP010963.1	Complete Genome	1951	1	9	99.8	no
C394	USA	Bowden et al. (unpublished)	NZ_CP016961.1	Complete Genome	2000	2	50	99.8	no
C505	USA	Weigand et al. 2017	NZ_CP011687.1	Complete Genome	2000	2	50	99.8	yes
C549	USA	Weigand et al. 2017	NZ_CP013077.1	Complete Genome	2000	2	52	99.7	yes
C571	USA	Weigand et al. 2017	NZ_CP011167.1	Complete Genome	2000	2	53	99.7	no
C734	USA	Weigand et al. 2017	NZ_CP013078.1	Complete Genome	2000	2	52	99.7	yes
C742	USA	Weigand et al. 2017	NZ_CP011688.1	Complete Genome	2000	2	50	99.8	yes
C757	USA	Weigand et al. 2017	NZ_CP013079.1	Complete Genome	2000	2	50	99.8	yes
C958	USA	Weigand et al. 2017	NZ_CP011168.1	Complete Genome	2001	2	56	99.6	yes
C975	USA	Weigand et al. 2017	NZ_CP013868.1	Complete Genome	2000	2	52	99.7	no
CHLA-11	USA	n.a.	AYXH01	Contig	2010	2	55	99.6	no
CHLA-13	USA	n.a.	AXSE02	Contig	2010	2	58	99.5	no
CHLA-26	USA	n.a.	AXSB02	Contig	2010	2	66	99.2	no
D175	USA	Weigand et al. 2017	NZ_CP011689.1	Complete Genome	2000	2	49	99.8	no
D321	USA	Weigand et al. 2017	NZ_CP011690.1	Complete Genome	2001	2	51	99.8	yes
D420	USA	Warfel et al. 2012	NZ_LN849008.1	Complete Genome	not provided	2	53	99.7	no
D422	USA	Bowden et al. (unpublished)	NZ_CP016959.1	Complete Genome	2002	2	51	99.8	yes
D502	USA	Weigand et al. 2017	NZ_CP011691.1	Complete Genome	2001	2	50	99.8	yes
D521	USA	Weigand et al. 2017	NZ_CP011169.1	Complete Genome	2000	2	50	99.8	no
D717	USA	Bowden et al. (unpublished)	NZ_CP016964.1	Complete Genome	2002	2	50	99.8	yes
D735	USA	Bowden et al. (unpublished)	NZ_CP016960.1	Complete Genome	2000	2	53	99.7	yes
D799	USA	Bowden et al. 2016	NZ_CP016963.1	Complete Genome	2002	2	51	99.8	no
D879	USA	Weigand et al. 2017	NZ_CP011170.1	Complete Genome	2002	2	50	99.8	no
D925	USA	Bowden et al. 2016	NZ_CP016968.1	Complete Genome	2002	2	50	99.8	no
E024	USA	Weigand et al. 2017	NZ_CP011692.1	Complete Genome	2003	2	51	99.8	yes
E025	USA	Bowden et al. 2016	NZ_CP016967.1	Complete Genome	2003	2	51	99.8	no
E150	USA	Weigand et al. 2017	NZ_CP011171.1	Complete Genome	2003	2	50	99.8	no
E194	USA	Weigand et al. 2017	NZ_CP013080.1	Complete Genome	2003	2	51	99.8	yes
E368	USA	Weigand et al. 2017	NZ_CP013869.1	Complete Genome	2004	2	52	99.7	yes
E476	Sweden	Weigand et al. 2017	NZ_CP010964.1	Complete Genome	not provided	1	1	100.0	no
E530	USA	Weigand et al. 2017	NZ_CP011693.1	Complete Genome	2000	2	51	99.8	yes
E537	USA	Bowden et al. 2016	NZ_CP016958.1	Complete Genome	2001	2	50	99.8	no
E541	USA	Bowden et al. 2016	NZ_CP016966.1	Complete Genome	2003	2	52	99.8	no
E555	USA	Weigand et al. 2017	NZ_CP011172.1	Complete Genome	2004	2	51	99.8	no
E587	USA	Weigand et al. 2017	NZ_CP011173.1	Complete Genome	2005	2	49	99.8	no
E602	USA	Weigand et al. 2017	NZ_CP013081.1	Complete Genome	2005	2	52	99.8	yes
E809	USA	Weigand et al. 2017	NZ_CP011174.1	Complete Genome	2005	2	50	99.8	yes
E898	USA	Bowden et al. (unpublished)	NZ_CP016962.1	Complete Genome	2005	2	52	99.7	yes
E945	USA	Bowden et al. (unpublished)	NZ_CP016956.1	Complete Genome	2005	2	44	99.7	yes
E976	USA	Weigand et al. 2017	NZ_CP011175.1	Complete Genome	2005	2	69	99.0	no
F011	USA	Weigand et al. 2017	NZ_CP011176.1	Complete Genome	2005	2	51	99.8	yes
F013	USA	Bowden et al. (unpublished)	NZ_CP016965.1	Complete Genome	2005	2	54	99.7	no
F034	USA	Weigand et al. 2017	NZ_CP011177.1	Complete Genome	2005	2	52	99.7	yes
F501	USA	Weigand et al. 2017	NZ_CP013870.1	Complete Genome	2004	2	51	99.8	yes
F657	USA	Weigand et al. 2017	NZ_CP013871.1	Complete Genome	2007	2	51	99.8	yes
F658	USA	Weigand et al. 2017	NZ_CP011178.1	Complete Genome	2008	2	50	99.8	yes
F670	USA	Weigand et al. 2017	NZ_CP011179.1	Complete Genome	2003	2	51	99.8	yes
F684	USA	Weigand et al. 2017	NZ_CP011180.1	Chromosome	2008	2	52	99.7	yes
F687	USA	Weigand et al. 2017	NZ_CP011181.1	Complete Genome	2008	2	50	99.8	no
F778	USA	Weigand et al. 2017	NZ_CP013872.1	Complete Genome	2004	2	51	99.8	yes
F934	USA	Weigand et al. 2017	NZ_CP013873.1	Complete Genome	2009	2	51	99.8	yes
F948	USA	Weigand et al. 2017	NZ_CP011182.1	Complete Genome	2007	2	50	99.8	yes
G057	USA	Weigand et al. 2017	NZ_CP012129.1	Complete Genome	2004	2	50	99.8	no
G085	USA	Weigand et al. 2017	NZ_CP013874.1	Complete Genome	2008	2	51	99.8	yes
G807	USA	Weigand et al. 2017	NZ_CP013875.1	Complete Genome	2005	2	51	99.8	yes
G965	USA	Weigand et al. 2017	NZ_CP013876.1	Complete Genome	2002	2	51	99.8	yes
H320	USA	Weigand et al. 2017	NZ_CP011234.1	Complete Genome	2009	2	51	99.8	no
H321	France	Williams et al. 2016	NZ_CP010965.1	Complete Genome	2007	2	86	99.0	no
H346	USA	Weigand et al. 2017	NZ_CP011694.1	Complete Genome	2010	2	53	99.7	no
H348	USA	Weigand et al. 2017	NZ_CP013877.1	Complete Genome	2010	2	49	99.8	yes
H361	USA	Weigand et al. 2017	NZ_CP013878.1	Complete Genome	2010	2	51	99.8	yes
H374	USA	Bowden et al. 2016	NZ_CP010838.1	Complete Genome	2010	2	50	99.8	no
H375	USA	Bowden et al. 2016	NZ_CP010961.1	Complete Genome	2010	2	80	98.6	no
H378	USA	Bowden et al. 2016	NZ_CP010839.1	Complete Genome	2010	2	60	99.5	no
H379	USA	Bowden et al. 2016	NZ_CP010840.1	Complete Genome	2010	2	57	99.6	no
H380	USA	Bowden et al. 2016	NZ_CP010841.1	Complete Genome	2010	2	55	99.7	no
H382	USA	Weigand et al. 2017	NZ_CP013082.1	Complete Genome	2010	2	52	99.8	yes
H437	USA	Weigand et al. 2017	NZ_CP011695.1	Complete Genome	2006	2	51	99.8	yes
H489	USA	Bowden et al. 2016	NZ_CP010842.1	Complete Genome	2010	2	53	99.7	no
H520	USA	Weigand et al. 2017	NZ_CP011183.1	Complete Genome	2009	2	50	99.7	yes
H533	USA	Weigand et al. 2017	NZ_CP013879.1	Complete Genome	2009	2	50	99.8	yes
H540	USA	Weigand et al. 2017	NZ_CP013880.1	Complete Genome	2010	2	52	99.8	yes
H542	USA	Bowden et al. 2016	NZ_CP010843.1	Complete Genome	2010	2	54	99.7	no
H559	USA	Bowden et al. 2016	NZ_CP010844.1	Complete Genome	2010	2	59	99.5	no
H561	USA	Bowden et al. 2016	NZ_CP010845.1	Complete Genome	2010	2	60	99.7	no
H563	USA	Bowden et al. 2016	NZ_CP010846.1	Complete Genome	2010	2	52	99.7	no
H564	USA	Bowden et al. 2016	NZ_CP010249.1	Complete Genome	2010	2	51	99.8	no
H579	USA	Weigand et al. 2017	NZ_CP011184.1	Complete Genome	2010	83	53	99.7	no
H622	USA	Bowden et al. 2016	NZ_CP010847.1	Complete Genome	2010	2	51	99.8	no
H627	USA	Bowden et al. 2016	NZ_CP010962.1	Complete Genome	2010	2	61	99.5	no
H636	USA	Weigand et al. 2017	NZ_CP013881.1	Complete Genome	2010	2	53	99.7	yes
H637	USA	Weigand et al. 2017	NZ_CP011185.1	Complete Genome	2010	2	51	99.7	yes
H639	USA	Weigand et al. 2017	NZ_CP012130.1	Complete Genome	2010	2	50	99.8	yes
H665	USA	Weigand et al. 2017	NZ_CP011186.1	Complete Genome	2010	2	51	99.8	yes
H681	USA	Weigand et al. 2017	NZ_CP012078.1	Complete Genome	2009	2	53	99.8	yes
H682	USA	Weigand et al. 2017	NZ_CP013083.1	Complete Genome	2009	2	50	99.8	yes
H696	USA	Weigand et al. 2017b	NZ_CP021402.1	Complete Genome	2011	2	52	99.8	no
H698	USA	Weigand et al. 2017	NZ_CP013084.1	Complete Genome	2010	2	52	99.8	no
H703	USA	Weigand et al. 2017	NZ_CP011187.1	Complete Genome	2010	2	51	99.8	yes
H706	USA	Weigand et al. 2017	NZ_CP013085.1	Complete Genome	2010	2	55	99.6	no
H707	USA	Weigand et al. 2017	NZ_CP011188.1	Complete Genome	2010	2	52	99.7	yes
H710	USA	Weigand et al. 2017	NZ_CP011236.1	Complete Genome	2010	2	53	99.7	no
H729	USA	Weigand et al. 2017	NZ_CP011189.1	Complete Genome	2011	2	51	99.8	yes
H730	USA	Weigand et al. 2017	NZ_CP013086.1	Complete Genome	2011	2	51	99.8	no
H740	USA	Weigand et al. 2017	NZ_CP011190.1	Complete Genome	2011	2	67	99.0	no
H754	USA	Weigand et al. 2017	NZ_CP011191.1	Complete Genome	2011	2	51	99.8	no
H762	USA	Weigand et al. 2017	NZ_CP011696.1	Complete Genome	2011	2	52	99.8	no
H763	USA	Weigand et al. 2017	NZ_CP011697.1	Complete Genome	2011	2	52	99.7	no
H764	USA	Weigand et al. 2017	NZ_CP011698.1	Complete Genome	2011	2	52	99.8	no
H765	USA	Weigand et al. 2017	NZ_CP011192.1	Complete Genome	2011	2	52	99.8	yes
H766	USA	Weigand et al. 2017	NZ_CP011699.1	Complete Genome	2011	2	55	99.7	no
H768	USA	Weigand et al. 2017	NZ_CP011700.1	Complete Genome	2011	2	54	99.7	no
H771	USA	Weigand et al. 2017	NZ_CP013087.1	Complete Genome	2011	2	53	99.8	yes
H773	USA	Weigand et al. 2017	NZ_CP011701.1	Complete Genome	2011	2	56	99.6	no
H775	USA	Weigand et al. 2017	NZ_CP011702.1	Complete Genome	2011	2	56	99.6	no
H779	USA	Weigand et al. 2017	NZ_CP011703.1	Complete Genome	2011	2	77	98.9	no
H784	USA	Weigand et al. 2017	NZ_CP011193.1	Complete Genome	2011	2	50	99.8	no
H787	USA	Weigand et al. 2017	NZ_CP011704.1	Complete Genome	2011	2	50	99.8	no
H788	USA	Bowden et al. 2016	NZ_CP010250.1	Complete Genome	2011	83	50	99.8	no
H800	USA	Weigand et al. 2017	NZ_CP011194.1	Complete Genome	2011	2	50	99.8	yes
H806	USA	Weigand et al. 2017	NZ_CP011195.1	Complete Genome	2011	2	8	99.8	yes
H810	USA	Weigand et al. 2017	NZ_CP011196.1	Complete Genome	2011	2	9	99.8	yes
H812	USA	Weigand et al. 2017	NZ_CP011197.1	Complete Genome	2011	2	9	99.8	yes
H834	USA	Weigand et al. 2017	NZ_CP011235.1	Complete Genome	2009	2	50	99.7	no
H842	USA	Weigand et al. 2017	NZ_CP011705.1	Complete Genome	2011	2	10	99.7	no
H847	USA	Weigand et al. 2017	NZ_CP011706.1	Complete Genome	2011	2	15	99.6	no
H849	USA	Weigand et al. 2017	NZ_CP011707.1	Complete Genome	2011	2	53	99.7	no
H851	USA	Weigand et al. 2017	NZ_CP011237.1	Complete Genome	2011	2	52	99.8	no
H852	USA	Weigand et al. 2017	NZ_CP012079.1	Complete Genome	2011	2	7	99.8	yes
H853	USA	Weigand et al. 2017	NZ_CP011708.1	Complete Genome	2011	2	8	99.8	no
H864	USA	Weigand et al. 2017	NZ_CP011709.1	Complete Genome	2011	2	52	99.8	no
H866	USA	Weigand et al. 2017	NZ_CP011710.1	Complete Genome	2011	2	51	99.8	no
H876	USA	Weigand et al. 2017	NZ_CP013882.1	Complete Genome	2012	2	7	99.8	no
H878	USA	Weigand et al. 2017	NZ_CP011711.1	Complete Genome	2011	2	51	99.8	no
H883	USA	Weigand et al. 2017	NZ_CP011712.1	Complete Genome	2011	2	8	99.8	no
H884	USA	Weigand et al. 2017	NZ_CP011713.1	Complete Genome	2011	2	62	99.5	no
H910	USA	Weigand et al. 2017	NZ_CP011714.1	Complete Genome	2012	2	7	99.8	no
H911	USA	Weigand et al. 2017	NZ_CP011238.1	Complete Genome	2012	2	9	99.8	yes
H915	USA	Weigand et al. 2017	NZ_CP011239.1	Complete Genome	2011	2	9	99.8	no
H918	USA	n.a.	AXSN02	Contig	2012	2	70	99.1	no
H921	USA	n.a.	AXSM02	Contig	2012	2	68	99.2	no
H939	USA	n.a.	AXSL02	Contig	2012	2	84	98.7	no
I002	USA	n.a.	AXSI02	Contig	2012	2	90	98.5	no
I036	USA	n.a.	AXSH02	Contig	2012	2	52	99.7	no
I069	USA	Weigand et al. 2017	NZ_CP011715.1	Complete Genome	2012	2	52	99.8	no
I075	USA	Weigand et al. 2017	NZ_CP011240.1	Complete Genome	2012	2	50	99.8	no
I088	USA	Weigand et al. 2017	NZ_CP011716.1	Complete Genome	2012	2	51	99.8	no
I089	USA	Weigand et al. 2017	NZ_CP011717.1	Complete Genome	2012	2	53	99.7	no
I093	USA	Weigand et al. 2017	NZ_CP013883.1	Complete Genome	2012	2	59	99.5	no
I106	USA	Weigand et al. 2017	NZ_CP012080.1	Complete Genome	2012	2	51	99.8	no
I110	USA	Weigand et al. 2017	NZ_CP011718.1	Complete Genome	2012	83	52	99.8	no
I111	USA	Weigand et al. 2017	NZ_CP011719.1	Complete Genome	2012	2	51	99.8	no
I112	USA	Weigand et al. 2017	NZ_CP011241.1	Complete Genome	2012	2	51	99.8	no
I113	USA	Weigand et al. 2017	NZ_CP011720.1	Complete Genome	2012	2	51	99.8	no
I127	USA	Weigand et al. 2017	NZ_CP011721.1	Complete Genome	2012	2	53	99.7	no
I135	USA	Weigand et al. 2017	NZ_CP011722.1	Complete Genome	2012	2	51	99.8	no
I136	USA	Weigand et al. 2017	NZ_CP011723.1	Complete Genome	2012	83	52	99.8	no
I150	USA	Weigand et al. 2017	NZ_CP012131.1	Complete Genome	2012	2	51	99.8	no
I176	USA	n.a.	AXSG02	Contig	2012	2	60	99.5	no
I187	USA	Weigand et al. 2017	NZ_CP012132.1	Complete Genome	2012	2	52	99.8	yes
I228	USA	Weigand et al. 2017	NZ_CP011198.1	Complete Genome	2012	83	54	99.8	no
I238	USA	Weigand et al. 2017	NZ_CP011199.1	Complete Genome	2012	2	54	99.7	yes
I257	USA	Weigand et al. 2017	NZ_CP011724.1	Complete Genome	2012	2	53	99.7	no
I259	USA	Weigand et al. 2017	NZ_CP012133.1	Complete Genome	2012	2	51	99.8	no
I263	USA	Weigand et al. 2017	NZ_CP011725.1	Complete Genome	2012	2	54	99.7	no
I270	USA	Weigand et al. 2017	NZ_CP011726.1	Complete Genome	2012	2	54	99.7	no
I271	USA	Weigand et al. 2017	NZ_CP011727.1	Complete Genome	2012	2	51	99.8	no
I273	USA	Weigand et al. 2017	NZ_CP011728.1	Complete Genome	2012	2	52	99.8	no
I289	USA	Weigand et al. 2017	NZ_CP011729.1	Complete Genome	2012	2	50	99.8	no
I315	USA	Weigand et al. 2017	NZ_CP011730.1	Complete Genome	2012	2	51	99.8	no
I318	USA	Weigand et al. 2017	NZ_CP011731.1	Complete Genome	2012	2	51	99.8	no
I331	USA	Weigand et al. 2017	NZ_CP011732.1	Complete Genome	2012	2	50	99.8	no
I344	USA	Weigand et al. 2017	NZ_CP011255.1	Complete Genome	2012	2	70	98.9	no
I350	USA	Weigand et al. 2017	NZ_CP011733.1	Complete Genome	2012	2	52	99.8	no
I351	USA	Weigand et al. 2017	NZ_CP012081.1	Complete Genome	2012	2	54	99.7	no
I373	USA	Weigand et al. 2017	NZ_CP011200.1	Complete Genome	2012	2	53	99.7	no
I375	USA	Weigand et al. 2017	NZ_CP011734.1	Complete Genome	2012	2	52	99.7	no
I379	USA	Weigand et al. 2017	NZ_CP011735.1	Complete Genome	2012	2	51	99.8	no
I380	USA	Weigand et al. 2017	NZ_CP011736.1	Complete Genome	2012	83	70	99.2	no
I382	USA	Weigand et al. 2017	NZ_CP011737.1	Complete Genome	2012	2	55	99.7	no
I386	USA	Weigand et al. 2017	NZ_CP011738.1	Complete Genome	2012	2	52	99.8	no
I387	USA	Weigand et al. 2017	NZ_CP011201.1	Complete Genome	2012	2	51	99.8	yes
I452	USA	Weigand et al. 2017	NZ_CP011739.1	Complete Genome	2012	2	52	99.8	no
I461	USA	Weigand et al. 2017	NZ_CP011740.1	Complete Genome	2012	2	52	99.8	no
I464	USA	Weigand et al. 2017	NZ_CP012134.1	Complete Genome	2012	2	52	99.8	no
I468	USA	Bowden et al. 2016	NZ_CP010251.1	Complete Genome	2012	2	51	99.8	no
I469	USA	Bowden et al. 2016	NZ_CP010252.1	Complete Genome	2012	83	54	99.8	no
I472	USA	Bowden et al. 2016	NZ_CP010253.1	Complete Genome	2012	83	56	99.7	no
I475	USA	Bowden et al. 2016	NZ_CP010347.1	Chromosome	2012	2	54	99.7	no
I476	USA	Bowden et al. 2016	NZ_CP010254.1	Complete Genome	2012	2	54	99.7	no
I480	USA	Bowden et al. 2016	NZ_CP010255.1	Complete Genome	2012	2	50	99.8	no
I483	USA	Bowden et al. 2016	NZ_CP010256.1	Complete Genome	2012	2	52	99.8	no
I488	USA	Bowden et al. 2016	JWLA01	Contig	2012	2	60	99.8	no
I496	USA	Bowden et al. 2016	NZ_CP010257.1	Complete Genome	2012	2	60	99.8	no
I498	USA	Bowden et al. 2016	NZ_CP010258.1	Complete Genome	2012	2	52	99.8	no
I517	USA	n.a.	JWLB01	Contig	2012	2	66	99.3	no
I518	USA	Bowden et al. 2016	NZ_CP010259.1	Complete Genome	2012	2	51	99.8	no
I521	USA	Bowden et al. 2016	NZ_CP010260.1	Complete Genome	2012	2	52	99.8	no
I538	USA	Bowden et al. 2016	NZ_CP010261.1	Complete Genome	2012	2	53	99.7	yes
I539	USA	Bowden et al. 2016	NZ_CP010262.1	Complete Genome	2012	2	53	99.7	yes
I602	USA	Weigand et al. 2017	NZ_CP011202.1	Complete Genome	2013	2	52	99.8	yes
I646	USA	Bowden et al. 2016	NZ_CP010263.1	Complete Genome	2012	2	50	99.8	no
I656	USA	Bowden et al. 2016	NZ_CP010264.1	Complete Genome	2012	2	51	99.8	no
I669	USA	Bowden et al. 2016	NZ_CP010265.1	Complete Genome	2011	2	51	99.8	no
I707	USA	Bowden et al. 2016	NZ_CP010266.1	Complete Genome	2012	2	51	99.8	no
I728	USA	Weigand et al. 2017	NZ_CP011741.1	Complete Genome	2013	2	54	99.7	no
I730	USA	Weigand et al. 2017	NZ_CP011203.1	Complete Genome	2013	2	52	99.8	no
I735	USA	Weigand et al. 2017	NZ_CP011742.1	Complete Genome	2013	2	52	99.8	no
I743	USA	Weigand et al. 2017	NZ_CP012082.1	Complete Genome	2013	2	53	99.7	no
I751	USA	Weigand et al. 2017	NZ_CP012083.1	Complete Genome	2012	83	53	99.7	no
I752	USA	Weigand et al. 2017	NZ_CP011204.1	Complete Genome	2013	2	51	99.8	yes
I754	USA	Weigand et al. 2017	NZ_CP011743.1	Complete Genome	2013	2	55	99.7	no
I755	USA	Weigand et al. 2017	NZ_CP011744.1	Complete Genome	2013	83	55	99.7	no
I762	USA	Weigand et al. 2017	NZ_CP011745.1	Complete Genome	2013	2	52	99.8	no
I763	USA	Weigand et al. 2017	NZ_CP011205.1	Complete Genome	2013	2	53	99.7	yes
I915	USA	Weigand et al. 2017	NZ_CP011206.1	Complete Genome	2010	2	52	99.8	yes
I944	USA	Weigand et al. 2017	NZ_CP011207.1	Complete Genome	2013	2	52	99.7	yes
I959	USA	Weigand et al. 2017	NZ_CP011746.1	Complete Genome	2013	2	53	99.7	no
I965	USA	Weigand et al. 2017	NZ_CP011747.1	Complete Genome	2013	2	53	99.7	no
I968	USA	Weigand et al. 2017	NZ_CP011748.1	Complete Genome	2013	2	52	99.8	no
I975	USA	Weigand et al. 2017	NZ_CP011242.1	Complete Genome	2013	2	52	99.8	yes
I976	USA	Weigand et al. 2017	NZ_CP012084.1	Complete Genome	2013	2	54	99.7	no
I977	USA	Weigand et al. 2017	NZ_CP011749.1	Complete Genome	2013	2	52	99.8	no
I978	USA	Weigand et al. 2017	NZ_CP011750.1	Complete Genome	2013	2	52	99.8	no
I979	USA	Williams et al. 2016	NZ_CP010966.1	Complete Genome	2013	2	87	99.0	no
I998	USA	Bowden et al. 2016	NZ_CP011243.1	Complete Genome	2013	2	52	99.8	no
ID20	Australia	n.a.	NIWY01	Contig	2014	2	58	99.5	no
J010	USA	Weigand et al. 2017	NZ_CP012085.1	Complete Genome	2013	2	52	99.8	no
J012	USA	Weigand et al. 2017	NZ_CP011751.1	Complete Genome	2013	2	51	99.8	no
J013	USA	Weigand et al. 2017	NZ_CP012086.1	Complete Genome	2013	2	52	99.8	no
J016	USA	Weigand et al. 2017	NZ_CP011752.1	Complete Genome	2013	2	52	99.8	no
J018	USA	Weigand et al. 2017	NZ_CP011208.1	Complete Genome	2013	2	52	99.8	yes
J019	USA	Weigand et al. 2017	NZ_CP011753.1	Complete Genome	2013	2	52	99.8	no
J021	USA	Weigand et al. 2017	NZ_CP011754.1	Complete Genome	2013	2	54	99.7	no
J022	USA	Weigand et al. 2017	NZ_CP011244.1	Complete Genome	2013	2	53	99.7	yes
J023	USA	Weigand et al. 2017	NZ_CP011755.1	Complete Genome	2013	2	53	99.7	no
J027	USA	Weigand et al. 2017	NZ_CP011756.1	Complete Genome	2013	2	54	99.7	no
J030	USA	Weigand et al. 2017	NZ_CP011757.1	Complete Genome	2013	2	53	99.7	no
J038	USA	Weigand et al. 2017	NZ_CP012087.1	Complete Genome	2013	2	51	99.8	yes
J039	USA	Weigand et al. 2017	NZ_CP011758.1	Complete Genome	2013	2	51	99.8	no
J068	USA	Weigand et al. 2017	NZ_CP011759.1	Complete Genome	2013	2	52	99.8	no
J072	USA	Weigand et al. 2017	NZ_CP011760.1	Complete Genome	2013	2	52	99.8	no
J073	USA	Weigand et al. 2017	NZ_CP011761.1	Complete Genome	2013	2	51	99.8	no
J076	USA	Weigand et al. 2017	NZ_CP011762.1	Complete Genome	2013	2	53	99.7	yes
J078	USA	Weigand et al. 2017b	NZ_CP021401.1	Complete Genome	2013	2	51	99.8	no
J090	USA	Weigand et al. 2017	NZ_CP011763.1	Complete Genome	2013	2	52	99.8	no
J091	USA	Weigand et al. 2017	NZ_CP011764.1	Complete Genome	2014	2	54	99.7	no
J093	USA	Weigand et al. 2017	NZ_CP013884.1	Complete Genome	2014	83	53	99.8	no
J096	USA	Weigand et al. 2017	NZ_CP013951.1	Complete Genome	2014	2	55	99.7	no
J097	USA	Weigand et al. 2017	NZ_CP013885.1	Complete Genome	2014	2	55	99.7	no
J098	USA	Weigand et al. 2017	NZ_CP011765.1	Complete Genome	2014	2	50	99.8	no
J099	USA	Weigand et al. 2017	NZ_CP013886.1	Complete Genome	2014	2	55	99.7	no
J100	USA	Weigand et al. 2017	NZ_CP011766.1	Complete Genome	2014	2	52	99.8	no
J103	USA	Weigand et al. 2017	NZ_CP013887.1	Complete Genome	2014	2	53	99.7	no
J104	USA	Weigand et al. 2017	NZ_CP013888.1	Complete Genome	2014	2	54	99.7	no
J105	USA	Weigand et al. 2017	NZ_CP013889.1	Complete Genome	2014	2	55	99.7	no
J107	USA	Weigand et al. 2017	NZ_CP012088.1	Complete Genome	2014	2	54	99.7	no
J108	USA	Bowden et al. 2016	NZ_CP017163.1	Complete Genome	2014	2	63	99.4	no
J109	USA	Weigand et al. 2019	NZ_CP017162.1	Complete Genome	2014	2	62	99.4	no
J110	USA	Weigand et al. 2017	NZ_CP011767.1	Complete Genome	2014	2	51	99.8	no
J115	USA	Weigand et al. 2017	NZ_CP011768.1	Complete Genome	2014	2	51	99.8	no
J120	USA	Weigand et al. 2017	NZ_CP013890.1	Complete Genome	2014	2	51	99.8	no
J121	USA	Weigand et al. 2017	NZ_CP013891.1	Complete Genome	2014	2	54	99.7	no
J122	USA	Weigand et al. 2017	NZ_CP013892.1	Complete Genome	2014	2	53	99.7	no
J124	USA	Weigand et al. 2017	NZ_CP013893.1	Complete Genome	2014	2	53	99.8	no
J149	USA	Weigand et al. 2017	NZ_CP013894.1	Complete Genome	2014	2	52	99.8	no
J151	USA	Weigand et al. 2019	NZ_CP017161.1	Complete Genome	2014	2	66	99.4	no
J152	USA	Weigand et al. 2017	NZ_CP013895.1	Complete Genome	2014	2	51	99.8	no
J153	USA	Weigand et al. 2019	NZ_CP017123.1	Complete Genome	2014	2	54	99.7	no
J154	USA	Weigand et al. 2019	NZ_CP017122.1	Complete Genome	2014	2	55	99.7	no
J155	USA	Weigand et al. 2017	NZ_CP013896.1	Complete Genome	2014	2	52	99.8	no
J159	USA	Weigand et al. 2017	NZ_CP013897.1	Complete Genome	2014	2	52	99.8	no
J160	USA	Bowden et al. 2016	NZ_CP017119.1	Complete Genome	2014	2	64	99.4	no
J161	USA	Weigand et al. 2017	NZ_CP013898.1	Complete Genome	2014	2	52	99.8	no
J162	USA	Weigand et al. 2017	NZ_CP013899.1	Complete Genome	2014	2	52	99.8	no
J165	USA	Weigand et al. 2019	NZ_CP017158.1	Complete Genome	2014	2	53	99.7	no
J169	ATCC: BAA-589	Weigand et al. 2017	NZ_CP012089.1	Complete Genome	1954	1	5	99.9	no
J170	USA	Weigand et al. 2019	NZ_CP017166.1	Complete Genome	2014	2	54	99.7	no
J172	USA	Bowden et al. 2016	NZ_CP017121.1	Complete Genome	2014	2	56	99.7	no
J174	USA	Weigand et al. 2017	NZ_CP013900.1	Complete Genome	2014	2	51	99.8	no
J175	USA	Weigand et al. 2017	NZ_CP013901.1	Complete Genome	2014	2	51	99.8	no
J178	USA	Weigand et al. 2017	NZ_CP013088.1	Complete Genome	2014	2	51	99.8	no
J179	USA	Weigand et al. 2017	NZ_CP013089.1	Complete Genome	2014	2	55	99.7	no
J191	USA	Weigand et al. 2017	NZ_CP013090.1	Complete Genome	2014	83	52	99.8	no
J192	USA	Weigand et al. 2017	NZ_CP013091.1	Complete Genome	2014	2	52	99.8	no
J193	USA	Weigand et al. 2017	NZ_CP013092.1	Complete Genome	2014	2	51	99.8	no
J194	USA	Weigand et al. 2017	NZ_CP013093.1	Complete Genome	2014	2	53	99.7	no
J197	USA	Weigand et al. 2017	NZ_CP013094.1	Complete Genome	2014	2	51	99.8	no
J198	USA	Weigand et al. 2017	NZ_CP013902.1	Complete Genome	2014	2	52	99.8	no
J201	USA	Weigand et al. 2017	NZ_CP013095.1	Complete Genome	2014	2	52	99.8	no
J206	USA	Weigand et al. 2017	NZ_CP013903.1	Complete Genome	2014	2	51	99.8	no
J208	USA	Weigand et al. 2017	NZ_CP013904.1	Complete Genome	2014	2	52	99.8	no
J209	USA	Weigand et al. 2019	NZ_CP017120.1	Complete Genome	2014	2	58	99.6	no
J210	USA	Weigand et al. 2017	NZ_CP013905.1	Complete Genome	2014	2	53	99.7	no
J224	USA	Weigand et al. 2019	NZ_CP017164.1	Complete Genome	2014	2	73	99.1	no
J225	USA	Weigand et al. 2017	NZ_CP013096.1	Complete Genome	2014	2	53	99.7	no
J226	USA	Weigand et al. 2019	NZ_CP017159.1	Complete Genome	2014	2	63	99.4	no
J276	USA	Weigand et al. 2017	NZ_CP013906.1	Complete Genome	2014	2	53	99.7	no
J277	USA	Weigand et al. 2017	NZ_CP013907.1	Complete Genome	2014	2	51	99.8	no
J296	USA	Weigand et al. 2017	NZ_CP013863.1	Complete Genome	2014	2	51	99.8	no
J300	USA	Weigand et al. 2017	NZ_CP013864.1	Complete Genome	2014	2	52	99.8	no
J305	USA	Weigand et al. 2017	NZ_CP013865.1	Complete Genome	2014	2	51	99.8	no
J308	USA	Weigand et al. 2019	NZ_CP017167.1	Complete Genome	2014	2	52	99.8	no
J310	USA	Weigand et al. 2019	NZ_CP017168.1	Complete Genome	2014	2	53	99.8	no
J311	USA	Weigand et al. 2017	NZ_CP013866.1	Complete Genome	2014	2	53	99.7	no
J473	USA	Weigand et al. 2017b	NZ_CP021403.1	Complete Genome	2016	83	70	99.2	no
J625	USA	Weigand et al. 2017b	NZ_CP022362.1	Complete Genome	2016	2	53	99.7	no
NCTC13666	UK	n.a.	NZ_LT906471.1	Complete Genome	2012	83	51	99.8	no
Pelita III	Japan	Efendi et al. 2017	NZ_CP019957.1	Complete Genome	not provided	1	4	99.9	no
STO1-CHLA-0006	USA	Harvill et al. 2013	AXSF02	Contig	2010	2	56	99.6	no
STO1-CHLA-0011	USA	Harvill et al. 2013	AXSP02	Contig	2010	2	59	99.5	no
STO1-CHOC-0008	USA	Harvill et al. 2013	AXRV02	Contig	2010	2	52	99.7	no
STO1-CHOC-0016	USA	Harvill et al. 2013	AXSA02	Contig	2010	2	57	99.5	no
STO1-CHOC-0019	USA	Harvill et al. 2013	AXRX02	Contig	2010	2	58	99.4	no
STO1-CHOC-0021	USA	Harvill et al. 2013	AXRW02	Contig	2010	2	74	99.0	no
STO1-CHOM-0012	USA	Harvill et al. 2013	AXRU02	Contig	2010	2	61	99.4	no
STO1-CNMC-0004	USA	Harvill et al. 2013	AXSV02	Contig	2010	2	70	99.1	no
STO1-SEAT-0004	USA	Harvill et al. 2013	AXSJ02	Contig	2011	2	84	98.7	no
STO1-SEAT-0006	USA	Harvill et al. 2013	AXSR02	Contig	2010	2	81	98.9	no
Tohama I	Japan	Parkhill et al. 2003	NC_002929.2*	Complete Genome	1954	1	1	100.0	no
NCTC13667	UK	n.a.	NZ_LT906484.1	Complete Genome	2012	83	64	99.4	yes
UT25Sm1	USA	n.a.	NZ_CP015771.1	Complete Genome	1977	2	79	98.7	no
VA-09	USA	n.a.	NZ_CP015765.1	Complete Genome	2001	2	51	99.8	no
VA-10	USA	n.a.	NZ_CP015770.1	Complete Genome	2001	2	63	99.4	no
VA-145	USA	n.a.	NZ_CP015769.1	Complete Genome	2010	2	58	99.6	no
VA-175	USA	n.a.	NZ_CP015760.1	Complete Genome	2012	2	55	99.7	no
VA-18	USA	n.a.	NZ_CP015767.1	Complete Genome	2001	2	85	98.7	no
VA-190	USA	n.a.	NZ_CP015761.1	Complete Genome	2012	83	64	99.4	no
VA-194	USA	n.a.	NZ_CP015759.1	Complete Genome	2013	2	64	99.4	no
VA-198	USA	n.a.	NZ_CP015764.1	Complete Genome	2013	83	72	99.2	no
VA-52	USA	n.a.	NZ_CP015763.1	Complete Genome	2005	2	58	99.6	no
UK76	UK	Sealey et al. 2015	ERS227777	Contig	2012	2	11	99.6	yes
VA-62	USA	n.a.	NZ_CP015768.1	Complete Genome	2005	2	58	99.5	no
UK65	UK	Sealey et al. 2015	ERR304786	Illumina reads	2012	2	198	93.4	yes
UK62	UK	Sealey et al. 2015	ERR304783	Illumina reads	2012	2	182	93.9	yes
UK60	UK	Sealey et al. 2015	ERR304781	Illumina reads	2012	2	42	98.6	yes
UK57	UK	Sealey et al. 2015	ERR304778	Illumina reads	2012	83	96	96.8	yes
UK54	UK	Sealey et al. 2015	ERR304775	Illumina reads	2011	2	74	97.5	yes
UK52	UK	Sealey et al. 2015	ERR304773	Illumina reads	2011	2	96	96.8	yes
UK67	UK	Sealey et al. 2015	ERR212388	Illumina reads	2012	2	8	99.7	yes
UK47	UK	Sealey et al. 2015	ERR212387	Illumina reads	2012	2	15	99.5	yes
UK45	UK	Sealey et al. 2015	ERR212385	Illumina reads	2012	2	8	99.7	yes
UK42	UK	Sealey et al. 2015	ERR212382	Illumina reads	2012	2	11	99.6	yes
UK36	UK	Sealey et al. 2015	ERR212376	Illumina reads	2012	83	11	99.6	yes
UK35	UK	Sealey et al. 2015	ERR212375	Illumina reads	2012	2	8	99.7	yes
UK89	UK	Sealey et al. 2015	ERR305955	Illumina reads	2012	2	8	99.7	yes
UK87	UK	Sealey et al. 2015	ERR305953	Illumina reads	2012	2	10	99.7	yes
UK86	UK	Sealey et al. 2015	ERR305952	Illumina reads	2012	2	9	99.7	yes
UK90	UK	Sealey et al. 2015	ERR305956	Illumina reads	2012	2	11	99.6	yes
UK85	UK	Sealey et al. 2015	ERR305951	Illumina reads	2012	2	7	99.8	yes
UK64	UK	Sealey et al. 2015	ERR304785	Illumina reads	2012	2	117	96.1	yes
UK82	UK	Sealey et al. 2015	ERR316421	Illumina reads	2012	2	8	99.7	yes
UK81	UK	Sealey et al. 2015	ERR316420	Illumina reads	2012	2	8	99.7	yes
UK80	UK	Sealey et al. 2015	ERR316419	Illumina reads	2012	83	7	99.8	yes
UK77	UK	Sealey et al. 2015	ERR316416	Illumina reads	2012	2	8	99.7	yes
UK75	UK	Sealey et al. 2015	ERR316414	Illumina reads	2012	83	11	99.6	yes
UK74	UK	Sealey et al. 2015	ERR316413	Illumina reads	2012	83	9	99.7	yes
UK71	UK	Sealey et al. 2015	ERR316410	Illumina reads	2012	2	16	99.5	yes
UK70	UK	Sealey et al. 2015	ERR316409	Illumina reads	2012	2	14	99.5	yes
UK69	UK	Sealey et al. 2015	ERR316408	Illumina reads	2012	83	14	99.5	yes
UK100	UK	Sealey et al. 2015	ERR305966	Illumina reads	2012	2	10	99.7	yes
UK99	UK	Sealey et al. 2015	ERR305965	Illumina reads	2012	2	8	99.7	yes
UK97	UK	Sealey et al. 2015	ERR305963	Illumina reads	2012	2	7	99.8	yes
UK94	UK	Sealey et al. 2015	ERR305960	Illumina reads	2012	2	8	99.7	yes
UK92	UK	Sealey et al. 2015	ERR305958	Illumina reads	2012	2	7	99.8	yes
*Seed strain used in our cgMLST scheme
**Figure 4
n.a.= not applicable

## Sheet: Appendix 2 Table 5
Article DOI: https://doi.org/10.3201/eid2703.202314
Isolate-based Surveillance of Bordetella pertussis, Austria, 2018–2020
Appendix 2 Table 5. Austrian Bordetella spp. strains used in the validation of the cgMLST
Isolate ID	Species	Country	Collection year	Study Accession	Sample Accession	ST	Missing core genes	Perc. Good Targets	Commentary	Coverage	No. Contigs	Assembly length	N50
Bp-Linz-8-03	B.pertussis	Austria	2003	PRJNA642701	SAMN15702625	2	59	99.1	42 alleles to cluster 4	72	311	4005488	19547
Bholmesii-AKH-4-04	B. holmesii	Austria	2004	PRJNA642701	SAMN15702623	80	3073	2.8	75 alleles to cluster 1*	53	251	3551859	28218
Bparapertussis-AKH-4-04	B.parapertussis	Austria	2004	PRJNA642701	SAMN15702624	19	465	85.7	80 alleles to B. holmesii-AKH-4-04	62	136	4736199	72751
*This study

## Sheet: Appendix 2 Table 6
Article DOI: https://doi.org/10.3201/eid2703.202314
Isolate-based Surveillance of Bordetella pertussis, Austria, 2018–2020
Appendix 2 Table 6. Metadata of the 123 Austrian pertussis cases
Case ID	Year	Case Sex	Case Age	Country of Residence	State of Residence	District of Residence	Symptoms	Week Diagnosis	Vaccination Status	Household*
1	2019	W	10	Austria	Salzburg	Sankt Johann im Pongau	Yes	51	vaccinated	n.a.
2	2019	W	13	Austria	Salzburg	Sankt Johann im Pongau	Yes	51	vaccinated	n.a.
3	2020	M	3	Austria	Styria	Murau	Yes	4	not vaccinated	n.a.
4	2020	M	5	Austria	Salzburg	Salzburg Umgebung	Yes	3	vaccinated	n.a.
5	2020	W	11	Austria	Salzburg	Sankt Johann im Pongau	Yes	3	unknown	n.a.
6	2020	W	4	Austria	Salzburg	Zell am See	Yes	6	not vaccinated	n.a.
7	2020	W	12	Austria	Salzburg	Sankt Johann im Pongau	Yes	6	vaccinated	n.a.
8	2020	W	4	Austria	Salzburg	Sankt Johann im Pongau	Yes	9	not vaccinated	n.a.
9	2020	W	6	Austria	Salzburg	Sankt Johann im Pongau	Yes	9	vaccinated	n.a.
10	2019	W	8	Austria	Salzburg	Salzburg Umgebung	Yes	34	not vaccinated	n.a.
11	2019	W	1	Austria	Salzburg	Salzburg Umgebung	Yes	32	vaccinated	n.a.
12	2019	W	8	Austria	Salzburg	Salzburg Umgebung	Yes	33	not vaccinated	A
13	2019	W	6	Austria	Salzburg	Salzburg Umgebung	Yes	33	not vaccinated	A
14	2019	M	75	Austria	Salzburg	Salzburg Stadt	missing data	37	unknown	n.a.
15	2019	M	2	Austria	Tyrol	Imst	Yes	37	not vaccinated	B
16	2019	M	49	Austria	Tyrol	Imst	Yes	38	unknown	B
17	2019	M	2	Austria	Tyrol	Innsbruck-Land	Yes	38	vaccinated	n.a.
18	2019	W	27	Austria	Salzburg	Sankt Johann im Pongau	Yes	39	vaccinated	n.a.
19	2019	W	35	Austria	Salzburg	Salzburg Umgebung	missing data	40	unknown	n.a.
20	2019	M	12	Austria	Salzburg	Sankt Johann im Pongau	Yes	41	vaccinated	n.a.
21	2019	W	12	Austria	Upper Austria	Vöcklabruck	missing data	45	vaccinated	n.a.
22	2019	M	10	Austria	Salzburg	Sankt Johann im Pongau	Yes	17	vaccinated	n.a.
23	2019	W	34	Austria	Tyrol	Schwaz	Yes	46	vaccinated	n.a.
24	2019	M	78	Austria	Tyrol	Kitzbühel	Yes	47	not vaccinated	n.a.
25	2019	M	78	Austria	Salzburg	Sankt Johann im Pongau	Yes	47	unknown	n.a.
26	2019	W	6	Austria	Salzburg	Salzburg Umgebung	Yes	47	not vaccinated	n.a.
27	2019	W	46	Austria	Styria	Leibnitz	Yes	46	vaccinated	n.a.
28	2019	W	11	Austria	Styria	Bruck-Mürzzuschlag	Yes	47	not vaccinated	n.a.
29	2019	W	17	Austria	Salzburg	Salzburg Stadt	Yes	48	vaccinated	n.a.
30	2019	M	45	Austria	Upper Austria	Vöcklabruck	Yes	49	unknown	n.a.
31	2018	W	57	Austria	Salzburg	Sankt Johann im Pongau	Yes	50	unknown	n.a.
32	2018	W	6	Austria	Salzburg	Sankt Johann im Pongau	Yes	50	vaccinated	n.a.
33	2018	M	5	Austria	Salzburg	Sankt Johann im Pongau	Yes	51	vaccinated	n.a.
34	2018	W	40	Austria	Salzburg	Sankt Johann im Pongau	Yes	51	unknown	n.a.
35	2018	M	14	Austria	Tyrol	Innsbruck land	Yes	51	vaccinated	n.a.
36	2018	M	43	Austria	Tyrol	Innsbruck land	Yes	51	unknown	n.a.
37	2019	M	5	Austria	Salzburg	Sankt Johann im Pongau	Yes	2	vaccinated	n.a.
38	2019	M	6	Austria	Tyrol	Schwaz	Yes	3	unknown	C
39	2019	W	4	Austria	Tyrol	Schwaz	missing data	unknown	unknown	C
40	2019	M	7	Austria	Salzburg	Salzburg Stadt	Yes	3	vaccinated	n.a.
41	2019	W	45	Austria	Salzburg	Salzburg Stadt	Yes	4	unknown	n.a.
42	2019	W	12	Austria	Salzburg	Salzburg Stadt	Yes	4	unknown	n.a.
43	2019	M	9	Austria	Salzburg	Sankt Johann im Pongau	Yes	4	vaccinated	n.a.
44	2019	W	10	Austria	Salzburg	Salzburg Stadt	Yes	4	vaccinated	n.a.
45	2019	M	9	Austria	Salzburg	Salzburg Stadt	Yes	5	unknown	D
46	2019	W	31	Austria	Salzburg	Hallein	Yes	5	not vaccinated	n.a.
47	2019	W	13	Austria	Salzburg	Hallein	Yes	5	not vaccinated	n.a.
48	2019	M	9	Austria	Salzburg	Salzburg Stadt	Yes	5	not vaccinated	E
49	2019	W	45	Austria	Salzburg	Salzburg Stadt	Yes	6	unknown	E
50	2019	M	5	Austria	Styria	Murau	Yes	6	not vaccinated	n.a.
51	2019	M	13	Austria	Salzburg	Salzburg Stadt	No	unknown	unknown	D
52	2019	W	10	Austria	Salzburg	Sankt Johann im Pongau	Yes	8	vaccinated	n.a.
53	2019	W	39	Austria	Salzburg	Salzburg Stadt	No	unknown	unknown	D
54	2019	W	3	Austria	Salzburg	Sankt Johann im Pongau	Yes	8	vaccinated	n.a.
55	2019	M	0	Austria	Styria	Weiz	Yes	9	not vaccinated	n.a.
56	2019	W	1	Austria	Salzburg	Salzburg Umgebung	Yes	11	not vaccinated	n.a.
57	2019	W	12	Austria	Salzburg	Sankt Johann im Pongau	Yes	12	vaccinated	n.a.
58	2019	W	18	Austria	Salzburg	Salzburg Stadt	Yes	13	not vaccinated	n.a.
59	2019	M	22	Austria	Tyrol	Innsbruck-Land	Yes	12	vaccinated	n.a.
60	2019	M	8	Austria	Tyrol	Innsbruck-Land	Yes	12	unknown	F
61	2019	M	11	Austria	Tyrol	Innsbruck-Land	Yes	13	unknown	F
62	2019	M	15	Austria	Tyrol	Landeck	Yes	15	vaccinated	n.a.
63	2019	W	17	Austria	Salzburg	Sankt Johann im Pongau	Yes	16	vaccinated	n.a.
64	2019	M	17	Austria	Salzburg	Sankt Johann im Pongau	Yes	17	vaccinated	n.a.
65	2019	W	6	Austria	Styria	Hartberg-Fürstenfeld	Yes	16	vaccinated	n.a.
66	2019	W	38	Austria	Salzburg	Salzburg Stadt	Yes	17	unknown	n.a.
67	2019	M	14	Austria	Salzburg	Sankt Johann im Pongau	Yes	17	vaccinated	n.a.
68	2019	M	3	Austria	Salzburg	Salzburg Stadt	Yes	17	not vaccinated	n.a.
69	2019	M	11	Austria	Salzburg	Salzburg Stadt	Yes	19	not vaccinated	n.a.
70	2019	W	13	Austria	Salzburg	Sankt Johann im Pongau	Yes	20	not vaccinated	n.a.
71	2019	M	15	Austria	Salzburg	Sankt Johann im Pongau	Yes	20	not vaccinated	n.a.
72	2019	M	0	Austria	Styria	Deutschlandsberg	Yes	22	not vaccinated	n.a.
73	2019	W	10	Austria	Salzburg	Salzburg Umgebung	Yes	23	vaccinated	n.a.
74	2019	W	7	Austria	Tyrol	Kufstein	Yes	23	vaccinated	n.a.
75	2019	M	11	Austria	Tyrol	Kufstein	Yes	23	unknown	n.a.
76	2018	W	55	Austria	Upper Austria	Vöcklabruck	Yes	21	unknown	n.a.
77	2019	W	26	Austria	Salzburg	Salzburg Umgebung	Yes	26	vaccinated	n.a.
78	2019	W	10	Austria	Salzburg	Sankt Johann im Pongau	Yes	24	vaccinated	n.a.
79	2019	W	45	Austria	Salzburg	Salzburg Umgebung	Yes	6	vaccinated	n.a.
80	2019	W	10	Austria	Salzburg	Salzburg Umgebung	Yes	26	vaccinated	n.a.
81	2019	M	4	Austria	Tyrol	Kufstein	Yes	27	not vaccinated	n.a.
82	2018	W	38	Austria	Salzburg	Sankt Johann im Pongau	Yes	22	not vaccinated	n.a.
83	2018	M	10	Austria	Salzburg	Salzburg Umgebung	Yes	22	vaccinated	n.a.
84	2018	M	4	Austria	Salzburg	Hallein	Yes	22	not vaccinated	n.a.
85	2019	M	15	Austria	Salzburg	Sankt Johann im Pongau	Yes	27	vaccinated	n.a.
86	2019	W	40	Austria	Salzburg	Salzburg Umgebung	Yes	26	vaccinated	n.a.
87	2019	W	50	Austria	Salzburg	Salzburg Umgebung	Yes	29	not vaccinated	n.a.
88	2018	M	12	Austria	Salzburg	Sankt Johann im Pongau	Yes	22	vaccinated	n.a.
89	2019	W	37	Austria	Salzburg	Salzburg Umgebung	Yes	30	vaccinated	n.a.
90	2018	M	0	Austria	Salzburg	Hallein	Yes	26	not vaccinated	n.a.
91	2018	M	0	Austria	Salzburg	Sankt Johann im Pongau	Yes	27	vaccinated	n.a.
92	2018	W	5	Austria	Salzburg	Salzburg Umgebung	Yes	25	vaccinated	n.a.
93	2019	W	42	Austria	Salzburg	Salzburg Stadt	Yes	35	unknown	n.a.
94	2019	W	10	Austria	Salzburg	Salzburg Stadt	Yes	35	not vaccinated	n.a.
95	2019	W	89	Austria	Salzburg	Salzburg Umgebung	missing data	36	unknown	n.a.
96	2019	W	6	Austria	Salzburg	Salzburg Umgebung	Yes	36	not vaccinated	n.a.
97	2019	M	66	Austria	Salzburg	Salzburg Umgebung	missing data	36	vaccinated	n.a.
98	2019	W	66	Austria	Tyrol	Kitzbühel	Yes	37	not vaccinated	n.a.
99	2018	M	7	Austria	Upper Austria	Braunau am Inn	Yes	29	not vaccinated	n.a.
100	2018	W	41	Austria	Salzburg	Salzburg Stadt	Yes	32	unknown	n.a.
101	2018	W	12	Austria	Salzburg	Salzburg Stadt	Yes	31	unknown	n.a.
102	2018	W	6	Austria	Salzburg	Zell am See	Yes	35	not vaccinated	n.a.
103	2018	W	43	Austria	Salzburg	Salzburg Stadt	Yes	34	not vaccinated	n.a.
104	2018	W	13	Austria	Salzburg	Salzburg Stadt	Yes	32	vaccinated	n.a.
105	2018	W	71	Austria	Salzburg	Salzburg Stadt	Yes	32	unknown	n.a.
106	2018	W	5	Austria	Styria	Hartberg-Fürstenfeld	Yes	28	not vaccinated	n.a.
107	2018	W	0	Austria	Styria	Graz-Umgebung	missing data	36	unknown	n.a.
108	2018	W	5	Austria	Styria	Graz-Umgebung	Yes	38	vaccinated	n.a.
109	2018	W	5	Austria	Salzburg	Sankt Johann im Pongau	Yes	40	vaccinated	n.a.
110	2018	M	12	Austria	Salzburg	Salzburg Stadt	Yes	36	vaccinated	n.a.
111	2018	W	3	Austria	Salzburg	Hallein	Yes	37	vaccinated	n.a.
112	2018	W	9	Austria	Tyrol	Innsbruck-Land	Yes	41	vaccinated	n.a.
113	2018	M	11	Austria	Tyrol	Innsbruck-Stadt	Yes	40	unknown	n.a.
114	2018	M	2	Austria	Styria	Weiz	Yes	39	unknown	n.a.
115	2018	M	3	Austria	Styria	Graz(Stadt)	Yes	41	not vaccinated	n.a.
116	2018	M	12	Austria	Salzburg	Salzburg Umgebung	Yes	45	vaccinated	n.a.
117	2018	M	3	Austria	Salzburg	Sankt Johann im Pongau	Yes	47	not vaccinated	G
118	2018	M	6	Austria	Salzburg	Sankt Johann im Pongau	Yes	47	not vaccinated	G
119	2018	M	0	Austria	Tyrol	Innsbruck-Land	Yes	47	unknown	n.a.
120	2018	M	0	Austria	Tyrol	Innsbruck-Land	Yes	46	not vaccinated	n.a.
121	2018	M	7	Austria	Salzburg	Sankt Johann im Pongau	Yes	49	vaccinated	n.a.
122	2018	M	8	Austria	Salzburg	Sankt Johann im Pongau	Yes	49	vaccinated	n.a.
123	2018	M	7	Austria	Salzburg	Sankt Johann im Pongau	Yes	49	not vaccinated	n.a.
*cases living in the same household
n.a. = not applicable

## Sheet: Appendix 2 Table 7
Article DOI: https://doi.org/10.3201/eid2703.202314
Isolate-based Surveillance of Bordetella pertussis, Austria, 2018–2020
Appendix 2 Table 7. Metadata of the 123 Austrian B. pertussis isolates obtained in this study
Isolate ID	Case ID	Sample Accession	Study Accession	Genotype	Genetic Profile	MLST	cgMLST				Coverage	No. Contigs	Assembly length	N50	Completeness	Contamination***
						ST	Cluster Number*	Missing Targets	Perc. Good Targets	Allelic differences**
510001-20	1	SAMN15396105	PRJNA642701	ptxS1-A/ptxP-3/prn-2/fim2-1/fim3-1	A	2	3	67	99.2	n.a.	90	322	3876450	19652	n.a	n.a
510002-20	2	SAMN15396106	PRJNA642701	ptxS1-A/ptxP-3/prn-2/fim2-1/fim3-1	A	2	6	73	99.0	n.a.	83	323	3878150	19506	n.a	n.a
510003-20	3	SAMN15396107	PRJNA642701	ptxS1-A/ptxP-3/prn-2/fim2-1/fim3-1	A	2	1	86	98.6	n.a.	39	334	3861466	19571	n.a	n.a
510081-20	4	SAMN15396108	PRJNA642701	ptxS1-A/ptxP-3/prn-2/fim2-1/fim3-2	C	2	singleton	67	99.2	n.a.	48	308	3866631	19894	n.a	n.a
510084-20	5	SAMN15396109	PRJNA642701	ptxS1-A/ptxP-3/prn-2/fim2-1/fim3-1	A	2	3	65	99.2	n.a.	131	371	3911404	20319	n.a	n.a
510100-20	6	SAMN15396110	PRJNA642701	ptxS1-A/ptxP-3/prn-2/fim2-1/fim3-1	A	2	singleton	64	99.2	n.a.	86	328	3881560	19623	n.a	n.a
510105-20	7	SAMN15396111	PRJNA642701	ptxS1-A/ptxP-3/prn-2/fim2-1/fim3-1	A	2	3	73	99.0	n.a.	89	356	3894936	19894	n.a	n.a
Bp-510113-20-WH	8	SAMN15396112	PRJNA642701	ptxS1-A/ptxP-3/prn-2/fim2-1/fim3-1	A	2	3	57	99.5	n.a.	130	360	3911986	20744	n.a	n.a
Bp-510114-20-WH	9	SAMN15396113	PRJNA642701	ptxS1-A/ptxP-3/prn-2/fim2-1/fim3-1	A	2	3	60	99.4	n.a.	102	346	3896623	19652	n.a	n.a
Bp-511164-19-WH	10	SAMN15396114	PRJNA642701	ptxS1-A/ptxP-3/prn-2-DEL1742-1839/fim2-1/fim3-2	G	2	singleton	124	97.4	n.a.	31	494	3939639	14989	n.a	n.a
Bp-511165-19-WH	11	SAMN15396115	PRJNA642701	ptxS1-A/ptxP-3/prn-2/fim2-1/fim3-2	C	2	4	80	98.7	n.a.	71	402	3920011	18918	n.a	n.a
Bp-511166-19-WH	12	SAMN15396116	PRJNA642701	ptxS1-A/ptxP-3/prn-2/fim2-1/fim3-2	C	2	4	71	99.0	1	101	422	3938287	18948	n.a	n.a
Bp-511167-19-WH	13	SAMN15396117	PRJNA642701	ptxS1-A/ptxP-3/prn-2/fim2-1/fim3-2	C	2	4	65	99.2	1	116	404	3935025	20747	n.a	n.a
Bp-511282-19	14	SAMN15396118	PRJNA642701	ptxS1-A/ptxP-3/prn-2/fim2-1/fim3-1	A	2	singleton	66	99.2	n.a.	131	315	3875372	20315	n.a	n.a
Bp-511283-19	15	SAMN15396119	PRJNA642701	ptxS1-A/ptxP-3/prn-2-303+1326DEL/fim2-1/fim3-1	D	2	5	61	99.4	2	123	315	3876838	20747	n.a	n.a
Bp-511285-19	16	SAMN15396120	PRJNA642701	ptxS1-A/ptxP-3/prn-2-303+1326DEL/fim2-1/fim3-1	D	2	5	70	99.1	2	76	303	3866280	19983	n.a	n.a
Bp-511286-19	17	SAMN15396121	PRJNA642701	ptxS1-A/ptxP-3/prn-2/fim2-1/fim3-2	C	2	4	66	99.2	n.a.	110	338	3893084	19886	n.a	n.a
Bp-511290-19	18	SAMN15396122	PRJNA642701	ptxS1-A/ptxP-3/prn-2/fim2-1/fim3-1	A	2	6	66	99.2	n.a.	125	310	3878095	20370	n.a	n.a
Bp-511291-19	19	SAMN15396123	PRJNA642701	ptxS1-A/ptxP-3/prn-2/fim2-1/fim3-1	A	2	singleton	64	99.3	n.a.	134	403	3946145	20198	n.a	n.a
Bp-511294-19	20	SAMN15396124	PRJNA642701	ptxS1-A/ptxP-3/prn-2/fim2-1/fim3-1	A	2	6	76	98.9	n.a.	97	484	3997324	19386	n.a	n.a
Bp-511405-19	21	SAMN15396125	PRJNA642701	ptxS1-A/ptxP-3/prn-2/fim2-1/fim3-1	A	2	6	71	99.0	n.a.	88	311	3871807	19652	n.a	n.a
Bp-511406-19	22	SAMN15396126	PRJNA642701	ptxS1-A/ptxP-3/prn-2/fim2-1/fim3-1	A	2	3	70	99.0	n.a.	110	320	3870486	19169	n.a	n.a
Bp-511424-19	23	SAMN15396127	PRJNA642701	ptxS1-A/ptxP-3/prn-2/fim2-1/fim3-1	A	2	1	69	99.1	n.a.	105	296	3867110	20747	n.a	n.a
Bp-511425-19	24	SAMN15396128	PRJNA642701	ptxS1-A/ptxP-3/prn-2/fim2-1/fim3-1	A	2	3	58	99.4	n.a.	119	331	3892170	20498	n.a	n.a
Bp-511427-19	25	SAMN15396129	PRJNA642701	ptxS1-A/ptxP-3/prn-2/fim2-1/fim3-1	A	2	3	97	98.2	n.a.	66	366	3876642	16906	n.a	n.a
Bp-511428-19	26	SAMN15396130	PRJNA642701	ptxS1-A/ptxP-3/prn-2/fim2-1/fim3-1	A	2	3	92	98.4	n.a.	108	348	3878516	17888	n.a	n.a
Bp-511431-19	27	SAMN15396131	PRJNA642701	ptxS1-A/ptxP-3/prn-2/fim2-1/fim3-1	A	2	3	66	99.2	n.a.	113	326	3886986	20744	n.a	n.a
Bp-511432-19	28	SAMN15396132	PRJNA642701	ptxS1-A/ptxP-3/prn-2-631^632STOP: T>-/fim2-1/fim3-1	B	2	2	68	99.1	n.a.	125	333	3890400	19983	n.a	n.a
Bp-511494-19	29	SAMN15396133	PRJNA642701	ptxS1-A/ptxP-3/prn-2/fim2-1/fim3-1	A	2	singleton	71	99.0	n.a.	94	330	3883545	20225	n.a	n.a
Bp-511495-19	30	SAMN15396134	PRJNA642701	ptxS1-A/ptxP-3/prn-2/fim2-1/fim3-1	A	2	1	79	98.8	n.a.	70	347	3890383	19291	n.a	n.a
Bp-800124-19	31	SAMN15396135	PRJNA642701	ptxS1-A/ptxP-3/prn-2-631^632STOP: T>-/fim2-1/fim3-1	B	2	2	69	99.1	n.a.	105	342	3892084	19894	n.a	n.a
Bp-800125-19	32	SAMN15396136	PRJNA642701	ptxS1-A/ptxP-3/prn-2-631^632STOP: T>-/fim2-1/fim3-1	B	2	2	59	99.4	n.a.	140	364	3920188	20747	n.a	n.a
Bp-800126-19	33	SAMN15396137	PRJNA642701	ptxS1-A/ptxP-3/prn-2-631^632STOP: T>-/fim2-1/fim3-1	B	2	2	64	99.3	n.a.	135	391	3932606	20089	n.a	n.a
Bp-800127-19	34	SAMN15396138	PRJNA642701	ptxS1-A/ptxP-3/prn-2-303+1326DEL/fim2-1/fim3-1	D	2	5	73	99.0	n.a.	112	348	3885307	19652	n.a	n.a
Bp-800128-19	35	SAMN15396139	PRJNA642701	ptxS1-A/ptxP-3/prn-2-IS481-1613rev/fim2-1/fim3-1	F	2	8	77	98.9	n.a.	89	312	3862129	20255	n.a	n.a
Bp-800129-19	36	SAMN15396140	PRJNA642701	ptxS1-A/ptxP-3/prn-2-IS481-1613rev/fim2-1/fim3-1	F	2	8	79	98.8	n.a.	84	368	3893575	18971	n.a	n.a
Bp-800369-19	37	SAMN15396141	PRJNA642701	ptxS1-A/ptxP-3/prn-2-631^632STOP: T>-/fim2-1/fim3-1	B	2	2	70	99.0	n.a.	57	320	3868677	19356	n.a	n.a
Bp-800499-19	38	SAMN15396142	PRJNA642701	ptxS1-A/ptxP-3/prn-2/fim2-1/fim3-1	A	2	1	73	99.0	4	66	312	3864216	19652	n.a	n.a
Bp-800500-19	39	SAMN15396143	PRJNA642701	ptxS1-A/ptxP-3/prn-2/fim2-1/fim3-1	A	2	1	75	99.0	4	88	315	3870781	20194	n.a	n.a
Bp-800629-19	40	SAMN15396144	PRJNA642701	ptxS1-A/ptxP-3/prn-2/fim2-1/fim3-1	A	2	7	56	99.5	n.a.	148	311	3883019	20882	n.a	n.a
Bp-800630-19	41	SAMN15396145	PRJNA642701	ptxS1-A/ptxP-3/prn-2/fim2-1/fim3-2	C	2	4	59	99.4	n.a.	130	349	3902287	20747	n.a	n.a
Bp-800631-19	42	SAMN15396146	PRJNA642701	ptxS1-A/ptxP-3/prn-2/fim2-1/fim3-1	A	2	1	59	99.4	n.a.	144	1988	5149838	15167	100.0	25.23
Bp-800632-19	43	SAMN15396147	PRJNA642701	ptxS1-A/ptxP-3/prn-2-631^632STOP: T>-/fim2-1/fim3-1	B	2	2	62	99.3	n.a.	138	322	3881405	19894	n.a	n.a
Bp-800633-19	44	SAMN15396148	PRJNA642701	ptxS1-A/ptxP-3/prn-2-IS481-1613rev/fim2-1/fim3-2	E	2	singleton	69	99.1	n.a.	89	318	3874412	19679	n.a	n.a
Bp-800941-19	45	SAMN15396149	PRJNA642701	ptxS1-A/ptxP-3/prn-2/fim2-1/fim3-1	A	2	1	72	99.0	2-3	87	316	3872867	20035	n.a	n.a
Bp-800942-19	46	SAMN15396150	PRJNA642701	ptxS1-A/ptxP-3/prn-2/fim2-1/fim3-1	A	2	1	68	99.1	n.a.	87	313	3878526	20195	n.a	n.a
Bp-800943-19	47	SAMN15396151	PRJNA642701	ptxS1-A/ptxP-3/prn-2-303+1326DEL/fim2-1/fim3-1	D	2	5	65	99.2	n.a.	93	309	3865209	20315	n.a	n.a
Bp-800944-19	48	SAMN15396152	PRJNA642701	ptxS1-A/ptxP-3/prn-2/fim2-1/fim3-1	A	2	1	74	98.9	2	60	321	3872868	19277	n.a	n.a
Bp-800945-19	49	SAMN15396153	PRJNA642701	ptxS1-A/ptxP-3/prn-2/fim2-1/fim3-1	A	2	1	97	98.2	2	88	344	3868409	19122	n.a	n.a
Bp-800959-19	50	SAMN15396154	PRJNA642701	ptxS1-A/ptxP-3/prn-2/fim2-1/fim3-1	A	2	1	71	99.0	n.a.	109	335	3889031	20206	n.a	n.a
Bp-801006-19	51	SAMN15396155	PRJNA642701	ptxS1-A/ptxP-3/prn-2/fim2-1/fim3-1	A	2	1	78	98.8	2-3	114	349	3892887	19894	n.a	n.a
Bp-801257-19	52	SAMN15396156	PRJNA642701	ptxS1-A/ptxP-3/prn-2-631^632STOP: T>-/fim2-1/fim3-1	B	2	2	74	98.9	n.a.	57	316	3867244	19571	n.a	n.a
Bp-801452-19	53	SAMN15396157	PRJNA642701	ptxS1-A/ptxP-3/prn-2/fim2-1/fim3-1	A	2	1	100	98.1	2-3	120	354	3837830	17837	n.a	n.a
Bp-801453-19	54	SAMN15396158	PRJNA642701	ptxS1-A/ptxP-3/prn-2-631^632STOP: T>-/fim2-1/fim3-1	B	2	2	74	99.0	n.a.	109	354	3894906	19623	n.a	n.a
Bp-801454-19	55	SAMN15396159	PRJNA642701	ptxS1-A/ptxP-3/prn-2/fim2-1/fim3-1	A	2	5	59	99.4	n.a.	76	352	3898498	19623	n.a	n.a
Bp-801641-19	56	SAMN15396160	PRJNA642701	ptxS1-A/ptxP-3/prn-2/fim2-1/fim3-1	A	2	1	69	99.1	n.a.	122	310	3876530	19894	n.a	n.a
Bp-801761-19	57	SAMN15396161	PRJNA642701	ptxS1-A/ptxP-3/prn-2-631^632STOP: T>-/fim2-1/fim3-1	B	2	2	105	98.1	n.a.	120	366	3837429	15947	n.a	n.a
Bp-801847-19	58	SAMN15396162	PRJNA642701	ptxS1-A/ptxP-3/prn-2/fim2-1/fim3-1	A	2	1	101	98.1	n.a.	124	382	3832450	15927	n.a	n.a
Bp-801916-19	59	SAMN15396163	PRJNA642701	ptxS1-A/ptxP-3/prn-2/fim2-1/fim3-2	C	2	4	66	99.2	n.a.	89	336	3885545	19894	n.a	n.a
Bp-801917-19	60	SAMN15396164	PRJNA642701	ptxS1-A/ptxP-3/prn-2-C1273T/fim2-1/fim3-1	I	2	singleton	67	99.1	18	117	343	3892489	19894	n.a	n.a
Bp-801918-19-WH	61	SAMN15396165	PRJNA642701	ptxS1-A/ptxP-3/prn-2/fim2-1/fim3-1	A	2	1	62	99.3	18	153	355	3904497	20316	n.a	n.a
Bp-802196-19	62	SAMN15396166	PRJNA642701	ptxS1-A/ptxP-3/prn-2-631^632STOP: T>-/fim2-1/fim3-1	B	2	singleton	80	98.8	n.a.	136	420	3929132	19298	n.a	n.a
Bp-802270-19	63	SAMN15396167	PRJNA642701	ptxS1-A/ptxP-3/prn-2/fim2-1/fim3-2	C	2	4	77	98.9	n.a.	120	329	3833668	18695	n.a	n.a
Bp-802271-19	64	SAMN15396168	PRJNA642701	ptxS1-A/ptxP-3/prn-2/fim2-1/fim3-1	A	2	1	67	99.1	n.a.	116	361	3906519	19571	n.a	n.a
Bp-802387-19	65	SAMN15396169	PRJNA642701	ptxS1-A/ptxP-3/prn-2/fim2-1/fim3-1	A	2	1	58	99.4	n.a.	115	288	3867099	20747	n.a	n.a
Bp-802388-19	66	SAMN15396170	PRJNA642701	ptxS1-A/ptxP-3/prn-2/fim2-1/fim3-1	A	2	7	80	98.8	n.a.	78	340	3881147	19431	n.a	n.a
Bp-802389-19	67	SAMN15396171	PRJNA642701	ptxS1-A/ptxP-3/prn-2-631^632STOP: T>-/fim2-1/fim3-1	B	2	2	62	99.4	n.a.	81	321	3878301	19894	n.a	n.a
Bp-802390-19	68	SAMN15396172	PRJNA642701	ptxS1-A/ptxP-3/prn-2/fim2-1/fim3-1	A	2	3	65	99.3	n.a.	91	304	3864092	19894	n.a	n.a
Bp-802671-19	69	SAMN15396173	PRJNA642701	ptxS1-A/ptxP-3/prn-2-T223C/fim2-1/fim3-1	H	2	singleton	70	99.1	n.a.	87	306	3867558	19700	n.a	n.a
Bp-802936-19	70	SAMN15396174	PRJNA642701	ptxS1-A/ptxP-3/prn-2-631^632STOP: T>-/fim2-1/fim3-1	B	2	2	61	99.4	n.a.	112	320	3882061	20315	n.a	n.a
Bp-802937-19	71	SAMN15396175	PRJNA642701	ptxS1-A/ptxP-3/prn-2-631^632STOP: T>-/fim2-1/fim3-1	B	2	2	71	99.0	n.a.	102	321	3871157	20212	n.a	n.a
Bp-803042-19	72	SAMN15396176	PRJNA642701	ptxS1-A/ptxP-3/prn-2/fim2-1/fim3-2	C	2	4	75	98.9	n.a.	68	369	3903056	19311	n.a	n.a
Bp-803082-19	73	SAMN15396177	PRJNA642701	ptxS1-A/ptxP-3/prn-2/fim2-1/fim3-2	C	2	4	78	98.9	n.a.	102	344	3885876	20198	n.a	n.a
Bp-803247-19	74	SAMN15396178	PRJNA642701	ptxS1-A/ptxP-3/prn-2/fim2-1/fim3-1	A	2	singleton	69	99.1	n.a.	93	322	3878475	19700	n.a	n.a
Bp-803248-19-WH2	75	SAMN15396179	PRJNA642701	ptxS1-A/ptxP-3/prn-2/fim2-1/fim3-1	A	2	singleton	65	99.2	n.a.	113	405	3943964	19623	n.a	n.a
Bp-803263-18	76	SAMN15396180	PRJNA642701	ptxS1-A/ptxP-3/prn-2-631^632STOP: T>-/fim2-1/fim3-1	B	2	2	68	99.1	n.a.	83	439	3894501	19983	n.a	n.a
Bp-803547-19	77	SAMN15396181	PRJNA642701	ptxS1-A/ptxP-3/prn-2/fim2-1/fim3-2	C	2	4	61	99.3	n.a.	125	304	3872639	20831	n.a	n.a
Bp-803548-19	78	SAMN15396182	PRJNA642701	ptxS1-A/ptxP-3/prn-2/fim2-1/fim3-2	C	2	singleton	105	98.0	n.a.	67	401	5645548	26302	100.0	101.37
Bp-803549-19	79	SAMN15396183	PRJNA642701	ptxS1-A/ptxP-3/prn-2-303+1326DEL/fim2-1/fim3-1	D	2	5	65	99.2	n.a.	119	314	3872141	20259	n.a	n.a
Bp-803550-19	80	SAMN15396184	PRJNA642701	ptxS1-A/ptxP-3/prn-2/fim2-1/fim3-2	C	2	4	72	99.0	n.a.	100	299	3873935	20315	n.a	n.a
Bp-803573-19	81	SAMN15396185	PRJNA642701	ptxS1-A/ptxP-3/prn-2/fim2-1/fim3-1	A	2	singleton	74	99.0	n.a.	104	1638	6158363	10534	100.0	91.6
Bp-803575-18	82	SAMN15396186	PRJNA642701	ptxS1-A/ptxP-3/prn-2/fim2-1/fim3-1	A	2	3	54	99.5	n.a.	92	320	3875224	20504	n.a	n.a
Bp-803576-18	83	SAMN15396187	PRJNA642701	ptxS1-A/ptxP-3/prn-2-631^632STOP: T>-/fim2-1/fim3-1	B	2	2	51	99.6	n.a.	80	345	3892408	20737	n.a	n.a
Bp-803577-18	84	SAMN15396188	PRJNA642701	ptxS1-A/ptxP-3/prn-2/fim2-1/fim3-1	A	2	3	66	99.1	n.a.	79	336	3870246	19621	n.a	n.a
Bp-803618-19	85	SAMN15396189	PRJNA642701	ptxS1-A/ptxP-3/prn-2/fim2-1/fim3-1	A	2	6	58	99.4	n.a.	105	291	3867015	20747	n.a	n.a
Bp-803619-19	86	SAMN15396190	PRJNA642701	ptxS1-A/ptxP-3/prn-2/fim2-1/fim3-2	C	2	4	64	99.2	n.a.	120	303	3867988	20370	n.a	n.a
Bp-803881-19	87	SAMN15396191	PRJNA642701	ptxS1-A/ptxP-3/prn-2/fim2-1/fim3-1	A	2	3	57	99.5	n.a.	119	331	3895435	20826	n.a	n.a
Bp-803994-18	88	SAMN15396192	PRJNA642701	ptxS1-A/ptxP-3/prn-2-631^632STOP: T>-/fim2-1/fim3-1	B	2	2	75	98.9	n.a.	55	366	3877625	19081	n.a	n.a
Bp-804008-19	89	SAMN15396193	PRJNA642701	ptxS1-A/ptxP-3/prn-2/fim2-1/fim3-2	C	2	4	64	99.2	n.a.	85	409	3940073	20747	n.a	n.a
Bp-804547-18	90	SAMN15396194	PRJNA642701	ptxS1-A/ptxP-3/prn-2/fim2-1/fim3-1	A	2	3	51	99.6	n.a.	120	299	3869195	20503	n.a	n.a
Bp-804548-18	91	SAMN15396195	PRJNA642701	ptxS1-A/ptxP-3/prn-2/fim2-1/fim3-1	A	2	3	52	99.6	n.a.	101	305	3873540	20503	n.a	n.a
Bp-804549-18	92	SAMN15396196	PRJNA642701	ptxS1-A/ptxP-3/prn-2-631^632STOP: T>-/fim2-1/fim3-1	B	2	2	61	99.3	n.a.	111	349	3884789	19169	n.a	n.a
Bp-804717-19	93	SAMN15396197	PRJNA642701	ptxS1-A/ptxP-3/prn-2/fim2-1/fim3-1	A	2	3	66	99.2	n.a.	100	303	3868597	20093	n.a	n.a
Bp-804718-19	94	SAMN15396198	PRJNA642701	ptxS1-A/ptxP-3/prn-2/fim2-1/fim3-1	A	2	3	72	99.0	n.a.	81	312	3866214	19374	n.a	n.a
Bp-804855-19	95	SAMN15396199	PRJNA642701	ptxS1-A/ptxP-3/prn-2-303+1326DEL/fim2-1/fim3-1	D	2	5	69	99.1	n.a.	117	448	3912501	19983	n.a	n.a
Bp-804856-19	96	SAMN15396200	PRJNA642701	ptxS1-A/ptxP-3/prn-2/fim2-1/fim3-2	C	2	4	65	99.2	n.a.	124	437	3912323	20315	n.a	n.a
Bp-804857-19	97	SAMN15396201	PRJNA642701	ptxS1-A/ptxP-3/prn-2/fim2-1/fim3-2	C	2	4	104	98.0	n.a.	124	498	3934654	19243	n.a	n.a
Bp-804890-19	98	SAMN15396202	PRJNA642701	ptxS1-A/ptxP-3/prn-2/fim2-1/fim3-1	A	2	3	72	99.0	n.a.	108	421	3902385	20177	n.a	n.a
Bp-804983-18	99	SAMN15396203	PRJNA642701	ptxS1-A/ptxP-3/prn-2-303+1326DEL/fim2-1/fim3-1	D	2	5	88	98.4	n.a.	29	358	3866554	18538	n.a	n.a
Bp-804984-18	100	SAMN15396204	PRJNA642701	ptxS1-A/ptxP-3/prn-2/fim2-1/fim3-1	A	2	1	67	99.1	n.a.	66	307	3868995	20376	n.a	n.a
Bp-804985-18	101	SAMN15396205	PRJNA642701	ptxS1-A/ptxP-3/prn-2-303+1326DEL/fim2-1/fim3-1	D	2	5	60	99.3	n.a.	90	335	3874298	19894	n.a	n.a
Bp-805604-18	102	SAMN15396206	PRJNA642701	ptxS1-A/ptxP-3/prn-2/fim2-1/fim3-1	A	2	singleton	111	97.8	n.a.	13	364	3854633	16316	n.a	n.a
Bp-805605-18	103	SAMN15396207	PRJNA642701	ptxS1-A/ptxP-3/prn-2/fim2-1/fim3-1	A	2	1	69	99.1	n.a.	48	308	3868394	19894	n.a	n.a
Bp-805606-18	104	SAMN15396208	PRJNA642701	ptxS1-A/ptxP-3/prn-2/fim2-1/fim3-1	A	2	1	67	99.2	n.a.	44	305	3863018	19894	n.a	n.a
Bp-805607-18	105	SAMN15396209	PRJNA642701	ptxS1-A/ptxP-3/prn-2/fim2-1/fim3-2	C	2	4	81	98.8	n.a.	25	319	3857834	19169	n.a	n.a
Bp-806354-18	106	SAMN15396210	PRJNA642701	ptxS1-A/ptxP-3/prn-2/fim2-1/fim3-1	A	2	1	80	98.8	n.a.	89	350	3883674	19652	n.a	n.a
Bp-806355-18	107	SAMN15396211	PRJNA642701	ptxS1-A/ptxP-3/prn-2/fim2-1/fim3-1	A	2	1	81	98.8	n.a.	49	335	3873523	20319	n.a	n.a
Bp-806356-18	108	SAMN15396212	PRJNA642701	ptxS1-A/ptxP-3/prn-2-IS481-1613rev/fim2-1/fim3-2	E	83	singleton	94	98.5	n.a.	53	317	3851292	19652	n.a	n.a
Bp-806365-18	109	SAMN15396213	PRJNA642701	ptxS1-A/ptxP-3/prn-2-631^632STOP: T>-/fim2-1/fim3-1	B	2	2	62	99.3	n.a.	91	299	3867623	20315	n.a	n.a
Bp-806366-18	110	SAMN15396214	PRJNA642701	ptxS1-A/ptxP-3/prn-2/fim2-1/fim3-2	C	2	4	69	99.1	n.a.	73	303	3862958	20315	n.a	n.a
Bp-806367-18	111	SAMN15396215	PRJNA642701	ptxS1-A/ptxP-3/prn-2-IS481-1613rev/fim2-1/fim3-2	E	2	singleton	75	98.9	n.a.	50	317	3858961	19623	n.a	n.a
Bp-806476-18	112	SAMN15396216	PRJNA642701	ptxS1-A/ptxP-3/prn-2/fim2-1/fim3-1	A	2	7	64	99.3	n.a.	64	337	3881325	19983	n.a	n.a
Bp-806477-18	113	SAMN15396217	PRJNA642701	ptxS1-A/ptxP-3/prn-2/fim2-1/fim3-2	C	2	4	81	98.7	n.a.	135	335	3843838	18423	n.a	n.a
Bp-806755-18	114	SAMN15396218	PRJNA642701	ptxS1-A/ptxP-3/prn-2/fim2-1/fim3-1	A	2	1	98	98.3	n.a.	131	342	3840815	18383	n.a	n.a
Bp-806901-18	115	SAMN15396219	PRJNA642701	ptxS1-A/ptxP-3/prn-2/fim2-1/fim3-1	A	2	1	66	99.2	n.a.	43	308	3865686	20181	n.a	n.a
Bp-807095-18	116	SAMN15396220	PRJNA642701	ptxS1-A/ptxP-3/prn-2/fim2-1/fim3-1	A	2	1	87	98.5	n.a.	124	345	3843470	18421	n.a	n.a
Bp-807307-18	117	SAMN15396221	PRJNA642701	ptxS1-A/ptxP-3/prn-2-631^632STOP: T>-/fim2-1/fim3-1	B	2	2	76	98.9	1	97	364	3911517	20315	n.a	n.a
Bp-807308-18	118	SAMN15396222	PRJNA642701	ptxS1-A/ptxP-3/prn-2-631^632STOP: T>-/fim2-1/fim3-1	B	2	2	73	99.0	1	149	346	3904813	20498	n.a	n.a
Bp-807401-18	119	SAMN15396223	PRJNA642701	ptxS1-A/ptxP-3/prn-2/fim2-1/fim3-1	A	2	7	63	99.3	n.a.	66	307	3872575	20503	n.a	n.a
Bp-807402-18	120	SAMN15396224	PRJNA642701	ptxS1-A/ptxP-3/prn-2/fim2-1/fim3-1	A	2	singleton	77	98.8	n.a.	77	590	5769466	16317	100.0	100.0
Bp-807603-18	121	SAMN15396225	PRJNA642701	ptxS1-A/ptxP-3/prn-2-631^632STOP: T>-/fim2-1/fim3-1	B	2	2	80	98.8	n.a.	115	340	3875605	18927	n.a	n.a
Bp-807604-18	122	SAMN15396226	PRJNA642701	ptxS1-A/ptxP-3/prn-2-631^632STOP: T>-/fim2-1/fim3-1	B	2	2	66	99.2	n.a.	117	360	3904003	19654	n.a	n.a
Bp-807605-18	123	SAMN15396227	PRJNA642701	ptxS1-A/ptxP-3/prn-2-631^632STOP: T>-/fim2-1/fim3-1	B	2	2	72	99.0	n.a.	117	313	3866364	19169	n.a	n.a
*Referred to Figure 3
**cases living in the same household
***contamination with divergent species
n.a. = not applicable

## Sheet: Appendix 2 Table 8
Article DOI: https://doi.org/10.3201/eid2703.202314
Isolate-based Surveillance of Bordetella pertussis, Austria, 2018–2020
Appendix 2 Table 8. Isolate characteristics from households with more than one pertussis case
Household ID	Case ID	Isolate ID	Cluster ID (cgMLST)	Allelic differences*
A	12	Bp-511166-19	4	1
A	13	Bp-511167-19	4	1
B	15	Bp-511283-19	5	2
B	16	Bp-511285-19	5	2
C	38	Bp-800499-19	1	4
C	39	Bp-800500-19	1	4
D	45	Bp-800941-19	1	2-3
E	48	Bp-800944-19	1	2
E	49	Bp-800945-19	1	2
D	51	Bp-801006-19	1	2-3
D	53	Bp-801452-19	1	2-3
F	60	Bp-801917-19	singleton	18
F	61	Bp-801918-19	1	18
G	117	Bp-807307-18	2	1
G	118	Bp-807308-18	2	1
*Referred to the Minimum Spanning tree in figure 3

## Sheet: Appendix 2 Table 9
Article DOI: https://doi.org/10.3201/eid2703.202314
Isolate-based Surveillance of Bordetella pertussis, Austria, 2018–2020
Appendix 2 Table 9. Comparison of core genome targets present in Pasteur´s cgMLST scheme vs. our scheme
Target Name	Both cgMLST schemes	Pasteur´s cgMLST	Our cgMLST
BP0001	x
BP0002			x
BP0003	x
BP0004	x
BP0005			x
BP0008			x
BP0009	x
BP0010	x
BP0011	x
BP0013	x
BP0014	x
BP0015	x
BP0016			x
BP0017	x
BP0018			x
BP0020			x
BP0022			x
BP0025	x
BP0026	x
BP0027	x
BP0028	x
BP0029	x
BP0030			x
BP0032			x
BP0033			x
BP0034	x
BP0035	x
BP0036		x
BP0037			x
BP0038			x
BP0039			x
BP0043	x
BP0044		x
BP0045			x
BP0047			x
BP0048			x
BP0050	x
BP0053			x
BP0054			x
BP0055	x
BP0056	x
BP0057			x
BP0060			x
BP0061	x
BP0062	x
BP0063	x
BP0064			x
BP0065	x
BP0066	x
BP0067	x
BP0069	x
BP0072			x
BP0074	x
BP0075	x
BP0076	x
BP0077	x
BP0078	x
BP0079			x
BP0082			x
BP0085	x
BP0086			x
BP0087	x
BP0088			x
BP0089	x
BP0090	x
BP0091	x
BP0092	x
BP0093	x
BP0094	x
BP0095			x
BP0096	x
BP0097	x
BP0098	x
BP0099			x
BP0100	x
BP0102			x
BP0103	x
BP0104	x
BP0105	x
BP0106	x
BP0107	x
BP0108	x
BP0109			x
BP0112			x
BP0113			x
BP0114			x
BP0115			x
BP0116			x
BP0117			x
BP0119			x
BP0120			x
BP0121			x
BP0122			x
BP0123			x
BP0126			x
BP0128	x
BP0130	x
BP0131	x
BP0132	x
BP0133	x
BP0134			x
BP0135	x
BP0139	x
BP0141			x
BP0142	x
BP0143	x
BP0145	x
BP0148			x
BP0149	x
BP0151			x
BP0152			x
BP0153	x
BP0154			x
BP0155			x
BP0156	x
BP0157	x
BP0158	x
BP0159			x
BP0160	x
BP0161	x
BP0162			x
BP0163			x
BP0164			x
BP0168			x
BP0170			x
BP0171	x
BP0172			x
BP0173			x
BP0174			x
BP0177	x
BP0178	x
BP0179	x
BP0180	x
BP0181	x
BP0182			x
BP0183	x
BP0185	x
BP0186	x
BP0187	x
BP0189	x
BP0190			x
BP0191			x
BP0193			x
BP0194			x
BP0195			x
BP0196	x
BP0197			x
BP0198	x
BP0199	x
BP0200		x
BP0204			x
BP0205			x
BP0206			x
BP0207			x
BP0208			x
BP0209			x
BP0212			x
BP0213			x
BP0214			x
BP0215			x
BP0216			x
BP0217	x
BP0218	x
BP0219	x
BP0220	x
BP0221	x
BP0222	x
BP0223	x
BP0224	x
BP0225			x
BP0226			x
BP0227			x
BP0229			x
BP0231	x
BP0233	x
BP0234	x
BP0235	x
BP0237	x
BP0238	x
BP0239	x
BP0240	x
BP0241	x
BP0242	x
BP0243	x
BP0244			x
BP0245	x
BP0246			x
BP0247			x
BP0248			x
BP0249	x
BP0250	x
BP0251	x
BP0252	x
BP0253	x
BP0254			x
BP0258	x
BP0259	x
BP0260	x
BP0261	x
BP0262			x
BP0263			x
BP0264	x
BP0266	x
BP0270			x
BP0271			x
BP0273			x
BP0274	x
BP0275	x
BP0276			x
BP0277	x
BP0278	x
BP0279	x
BP0280			x
BP0282			x
BP0283	x
BP0284	x
BP0285	x
BP0286	x
BP0288	x
BP0289	x
BP0290			x
BP0291			x
BP0294			x
BP0298			x
BP0299	x
BP0300	x
BP0301	x
BP0302	x
BP0303	x
BP0304	x
BP0305		x
BP0309	x
BP0310	x
BP0311			x
BP0312	x
BP0313	x
BP0314	x
BP0315			x
BP0316	x
BP0317	x
BP0318	x
BP0319	x
BP0320		x
BP0321			x
BP0322	x
BP0323			x
BP0324	x
BP0325	x
BP0326			x
BP0328			x
BP0329			x
BP0330			x
BP0331	x
BP0332	x
BP0333			x
BP0334			x
BP0337	x
BP0338	x
BP0339	x
BP0340			x
BP0341	x
BP0342	x
BP0343	x
BP0344			x
BP0345	x
BP0346			x
BP0347			x
BP0348	x
BP0349			x
BP0350			x
BP0351			x
BP0352			x
BP0353			x
BP0354			x
BP0356			x
BP0357	x
BP0358	x
BP0359	x
BP0360	x
BP0361	x
BP0362			x
BP0363			x
BP0364			x
BP0367	x
BP0368			x
BP0369	x
BP0370	x
BP0371	x
BP0372	x
BP0373	x
BP0374	x
BP0375	x
BP0376			x
BP0377	x
BP0378	x
BP0379			x
BP0380	x
BP0381	x
BP0382	x
BP0383	x
BP0385	x
BP0386	x
BP0387	x
BP0388	x
BP0390	x
BP0391			x
BP0394	x
BP0395	x
BP0396	x
BP0397	x
BP0398			x
BP0399	x
BP0402			x
BP0403			x
BP0404			x
BP0405			x
BP0406			x
BP0410	x
BP0411	x
BP0412	x
BP0414	x
BP0415	x
BP0416			x
BP0417		x
BP0418	x
BP0419	x
BP0420			x
BP0421			x
BP0425			x
BP0426	x
BP0427	x
BP0428	x
BP0429	x
BP0430			x
BP0431			x
BP0432			x
BP0433	x
BP0435			x
BP0436			x
BP0438			x
BP0441			x
BP0442			x
BP0447	x
BP0448	x
BP0449	x
BP0450	x
BP0451	x
BP0452	x
BP0453			x
BP0454	x
BP0455			x
BP0456			x
BP0457	x
BP0459			x
BP0460			x
BP0461			x
BP0462	x
BP0463	x
BP0464	x
BP0465			x
BP0466	x
BP0467			x
BP0468	x
BP0469			x
BP0470	x
BP0471	x
BP0474			x
BP0475			x
BP0477			x
BP0478			x
BP0479			x
BP0480			x
BP0483			x
BP0484	x
BP0486	x
BP0487	x
BP0488	x
BP0489	x
BP0490	x
BP0491	x
BP0492	x
BP0493	x
BP0494			x
BP0495			x
BP0498	x
BP0499	x
BP0500			x
BP0502	x
BP0503	x
BP0504		x
BP0505			x
BP0506			x
BP0507	x
BP0508	x
BP0509	x
BP0510	x
BP0511	x
BP0513			x
BP0518			x
BP0519	x
BP0520	x
BP0521	x
BP0522	x
BP0523	x
BP0526	x
BP0527	x
BP0529			x
BP0530	x
BP0531	x
BP0532	x
BP0533			x
BP0534	x
BP0535	x
BP0538			x
BP0539			x
BP0541			x
BP0542	x
BP0543	x
BP0544	x
BP0545			x
BP0546	x
BP0547	x
BP0548	x
BP0549	x
BP0550	x
BP0551			x
BP0552			x
BP0553			x
BP0554			x
BP0555			x
BP0556			x
BP0557	x
BP0558	x
BP0559	x
BP0561			x
BP0562	x
BP0563			x
BP0564			x
BP0566			x
BP0567			x
BP0568			x
BP0569			x
BP0570			x
BP0571	x
BP0572			x
BP0573			x
BP0574	x
BP0575	x
BP0576	x
BP0577	x
BP0578	x
BP0583	x
BP0584	x
BP0585	x
BP0586	x
BP0589	x
BP0590	x
BP0591	x
BP0592			x
BP0595			x
BP0598	x
BP0599			x
BP0600			x
BP0601	x
BP0603	x
BP0604			x
BP0605	x
BP0606	x
BP0607	x
BP0608			x
BP0609			x
BP0610			x
BP0612			x
BP0613	x
BP0615	x
BP0616	x
BP0617	x
BP0618	x
BP0619		x
BP0620	x
BP0621	x
BP0622	x
BP0624	x
BP0625	x
BP0627	x
BP0628	x
BP0629	x
BP0630			x
BP0633	x
BP0634	x
BP0636	x
BP0637	x
BP0638	x
BP0639	x
BP0640	x
BP0641	x
BP0642	x
BP0643	x
BP0644			x
BP0647			x
BP0649	x
BP0650	x
BP0651			x
BP0652			x
BP0653			x
BP0654	x
BP0655	x
BP0656		x
BP0657	x
BP0658			x
BP0659	x
BP0660	x
BP0661			x
BP0662	x
BP0663			x
BP0664	x
BP0665	x
BP0666			x
BP0667	x
BP0668			x
BP0669			x
BP0670	x
BP0671			x
BP0672	x
BP0673	x
BP0674	x
BP0675			x
BP0677			x
BP0678	x
BP0679			x
BP0680	x
BP0681	x
BP0682			x
BP0683	x
BP0685			x
BP0689			x
BP0690			x
BP0692	x
BP0693	x
BP0694	x
BP0697	x
BP0698	x
BP0699	x
BP0700	x
BP0701	x
BP0702			x
BP0706	x
BP0707	x
BP0708	x
BP0709	x
BP0710	x
BP0712	x
BP0718			x
BP0720			x
BP0721	x
BP0722	x
BP0723	x
BP0724			x
BP0725	x
BP0726			x
BP0727	x
BP0728			x
BP0731			x
BP0732			x
BP0735			x
BP0736			x
BP0737			x
BP0740			x
BP0741			x
BP0744			x
BP0745	x
BP0746	x
BP0747	x
BP0748	x
BP0749	x
BP0750	x
BP0751			x
BP0752	x
BP0753	x
BP0754	x
BP0755			x
BP0757	x
BP0758	x
BP0760	x
BP0761			x
BP0762	x
BP0763	x
BP0764	x
BP0765	x
BP0767	x
BP0768	x
BP0769	x
BP0770			x
BP0771	x
BP0772	x
BP0773			x
BP0774			x
BP0775	x
BP0776	x
BP0777			x
BP0778			x
BP0779	x
BP0780	x
BP0781			x
BP0782	x
BP0783	x
BP0784			x
BP0789	x
BP0790	x
BP0791	x
BP0792	x
BP0793	x
BP0794	x
BP0795	x
BP0796			x
BP0798			x
BP0800	x
BP0801			x
BP0802			x
BP0804			x
BP0805	x
BP0806	x
BP0807			x
BP0808	x
BP0810			x
BP0813			x
BP0814	x
BP0815	x
BP0816			x
BP0817	x
BP0818	x
BP0819			x
BP0820	x
BP0821			x
BP0822	x
BP0823	x
BP0824	x
BP0825			x
BP0826			x
BP0827			x
BP0828			x
BP0829			x
BP0831			x
BP0832	x
BP0834	x
BP0835	x
BP0836		x
BP0837	x
BP0840			x
BP0841	x
BP0842	x
BP0843	x
BP0844	x
BP0845	x
BP0846	x
BP0847	x
BP0848	x
BP0849	x
BP0850	x
BP0851	x
BP0852	x
BP0853	x
BP0854	x
BP0855	x
BP0856			x
BP0857	x
BP0858	x
BP0859	x
BP0860	x
BP0861	x
BP0862	x
BP0863	x
BP0864			x
BP0865			x
BP0866			x
BP0868			x
BP0869			x
BP0870			x
BP0872			x
BP0873	x
BP0874	x
BP0875	x
BP0876			x
BP0877			x
BP0878	x
BP0882	x
BP0883			x
BP0884			x
BP0886	x
BP0887			x
BP0888	x
BP0889	x
BP0892			x
BP0893			x
BP0894			x
BP0895			x
BP0896			x
BP0898			x
BP0899			x
BP0900	x
BP0901	x
BP0902	x
BP0903	x
BP0904	x
BP0905	x
BP0906	x
BP0908	x
BP0909			x
BP0935			x
BP0936			x
BP0937			x
BP0939			x
BP0940			x
BP0941			x
BP0942			x
BP0943			x
BP0944			x
BP0945	x
BP0946		x
BP0947	x
BP0948	x
BP0949	x
BP0950	x
BP0951	x
BP0952	x
BP0953			x
BP0954	x
BP0955			x
BP0956			x
BP0958			x
BP0959			x
BP0960	x
BP0961	x
BP0962			x
BP0964			x
BP0965	x
BP0966	x
BP0969	x
BP0972	x
BP0973	x
BP0974	x
BP0975	x
BP0976			x
BP0977			x
BP0981			x
BP0982	x
BP0983			x
BP0985			x
BP0986			x
BP0987			x
BP0988			x
BP0989			x
BP0990			x
BP0991	x
BP0992	x
BP0993	x
BP0996			x
BP0998			x
BP0999	x
BP1000	x
BP1001	x
BP1002			x
BP1003			x
BP1004	x
BP1005			x
BP1006			x
BP1009			x
BP1010	x
BP1011	x
BP1012	x
BP1016		x
BP1017		x
BP1018		x
BP1021			x
BP1022	x
BP1023			x
BP1024	x
BP1025			x
BP1028			x
BP1029			x
BP1032			x
BP1033			x
BP1034			x
BP1036			x
BP1038	x
BP1039	x
BP1040	x
BP1041	x
BP1045			x
BP1046	x
BP1047	x
BP1049			x
BP1050	x
BP1051	x
BP1052			x
BP1055			x
BP1056	x
BP1057			x
BP1058			x
BP1059	x
BP1060	x
BP1061	x
BP1062	x
BP1063			x
BP1066			x
BP1068			x
BP1069	x
BP1070	x
BP1071	x
BP1072	x
BP1073	x
BP1074	x
BP1075			x
BP1076	x
BP1077	x
BP1078	x
BP1079			x
BP1083			x
BP1084			x
BP1085			x
BP1087			x
BP1088			x
BP1089			x
BP1090			x
BP1092			x
BP1094			x
BP1095			x
BP1097			x
BP1098	x
BP1099	x
BP1100	x
BP1101			x
BP1102			x
BP1103	x
BP1105	x
BP1107			x
BP1108		x
BP1109	x
BP1110			x
BP1111			x
BP1112			x
BP1115			x
BP1116			x
BP1117			x
BP1119			x
BP1120			x
BP1121	x
BP1122	x
BP1124			x
BP1125			x
BP1126			x
BP1127	x
BP1128	x
BP1129			x
BP1131			x
BP1132			x
BP1143			x
BP1144	x
BP1145	x
BP1146	x
BP1147			x
BP1148	x
BP1149	x
BP1150			x
BP1151			x
BP1152	x
BP1153			x
BP1154	x
BP1155	x
BP1156			x
BP1158			x
BP1159		x
BP1160	x
BP1161	x
BP1162	x
BP1163	x
BP1164	x
BP1165	x
BP1166			x
BP1167			x
BP1168			x
BP1169	x
BP1170	x
BP1171	x
BP1175	x
BP1176			x
BP1178			x
BP1180	x
BP1181	x
BP1182		x
BP1183	x
BP1184	x
BP1185	x
BP1186	x
BP1188	x
BP1189	x
BP1190		x
BP1191	x
BP1192	x
BP1193	x
BP1194	x
BP1195	x
BP1196	x
BP1197	x
BP1198			x
BP1202			x
BP1203			x
BP1204	x
BP1205	x
BP1206			x
BP1207			x
BP1208	x
BP1209			x
BP1210			x
BP1211			x
BP1212	x
BP1213	x
BP1214			x
BP1215			x
BP1216			x
BP1217	x
BP1218			x
BP1219	x
BP1220	x
BP1221	x
BP1222			x
BP1223			x
BP1225			x
BP1226			x
BP1227	x
BP1228			x
BP1229	x
BP1230			x
BP1231			x
BP1232	x
BP1233	x
BP1234	x
BP1235	x
BP1236	x
BP1237	x
BP1238	x
BP1239	x
BP1240	x
BP1241			x
BP1242	x
BP1243			x
BP1244			x
BP1245			x
BP1246			x
BP1247			x
BP1248	x
BP1249	x
BP1250			x
BP1251	x
BP1252	x
BP1253	x
BP1254	x
BP1255			x
BP1256			x
BP1257			x
BP1258	x
BP1259	x
BP1260	x
BP1262	x
BP1263	x
BP1264	x
BP1265			x
BP1266			x
BP1267			x
BP1270	x
BP1273	x
BP1274	x
BP1275	x
BP1276			x
BP1277			x
BP1279			x
BP1280	x
BP1281			x
BP1282			x
BP1283	x
BP1284	x
BP1285			x
BP1286			x
BP1289	x
BP1290	x
BP1291			x
BP1292	x
BP1293	x
BP1294	x
BP1295	x
BP1296			x
BP1297	x
BP1298	x
BP1299			x
BP1300	x
BP1301	x
BP1302			x
BP1304	x
BP1305			x
BP1306	x
BP1307			x
BP1311	x
BP1313			x
BP1314			x
BP1315	x
BP1318	x
BP1319			x
BP1320	x
BP1321			x
BP1326			x
BP1327	x
BP1328	x
BP1329			x
BP1333			x
BP1334			x
BP1335			x
BP1339			x
BP1340			x
BP1342	x
BP1345			x
BP1346	x
BP1347	x
BP1348			x
BP1349	x
BP1350			x
BP1352	x
BP1353	x
BP1354	x
BP1355			x
BP1356		x
BP1358	x
BP1359	x
BP1360			x
BP1362			x
BP1363			x
BP1364			x
BP1366			x
BP1370			x
BP1371	x
BP1372	x
BP1373	x
BP1374	x
BP1375	x
BP1376			x
BP1377	x
BP1378	x
BP1379	x
BP1380	x
BP1381			x
BP1382	x
BP1383			x
BP1389			x
BP1390	x
BP1391	x
BP1392	x
BP1393		x
BP1394	x
BP1395	x
BP1399		x
BP1400			x
BP1402		x
BP1403	x
BP1404	x
BP1405	x
BP1406			x
BP1408	x
BP1409	x
BP1410	x
BP1411	x
BP1412			x
BP1413			x
BP1414	x
BP1415			x
BP1416			x
BP1417			x
BP1418	x
BP1419	x
BP1420	x
BP1421	x
BP1422	x
BP1423	x
BP1424	x
BP1425			x
BP1426	x
BP1427	x
BP1428	x
BP1429			x
BP1430	x
BP1431	x
BP1432	x
BP1433		x
BP1434	x
BP1435	x
BP1436	x
BP1437			x
BP1438			x
BP1440			x
BP1441			x
BP1443			x
BP1444	x
BP1445	x
BP1446	x
BP1447			x
BP1448	x
BP1449			x
BP1451			x
BP1452	x
BP1453			x
BP1455	x
BP1456			x
BP1457			x
BP1458			x
BP1462	x
BP1463	x
BP1464	x
BP1465	x
BP1466	x
BP1467	x
BP1468	x
BP1469	x
BP1470			x
BP1471	x
BP1472	x
BP1474	x
BP1475	x
BP1476	x
BP1477			x
BP1479	x
BP1480	x
BP1481	x
BP1482	x
BP1483	x
BP1484	x
BP1485			x
BP1486			x
BP1487			x
BP1490			x
BP1492			x
BP1495			x
BP1496	x
BP1497	x
BP1498	x
BP1499			x
BP1500	x
BP1501	x
BP1502	x
BP1503			x
BP1505	x
BP1506			x
BP1507	x
BP1508	x
BP1509	x
BP1510			x
BP1512			x
BP1513	x
BP1514	x
BP1515			x
BP1516	x
BP1517	x
BP1518			x
BP1519	x
BP1520	x
BP1521	x
BP1522	x
BP1523	x
BP1524	x
BP1525	x
BP1526	x
BP1527	x
BP1528	x
BP1529	x
BP1530	x
BP1531	x
BP1532	x
BP1533	x
BP1534			x
BP1535			x
BP1536	x
BP1537	x
BP1538	x
BP1539	x
BP1540	x
BP1541	x
BP1542	x
BP1543			x
BP1545			x
BP1546	x
BP1547			x
BP1548			x
BP1549			x
BP1550			x
BP1551			x
BP1553			x
BP1554			x
BP1555			x
BP1556			x
BP1558			x
BP1560			x
BP1561			x
BP1562			x
BP1563			x
BP1565			x
BP1566			x
BP1567			x
BP1568			x
BP1569			x
BP1570			x
BP1573			x
BP1574			x
BP1575	x
BP1576			x
BP1577	x
BP1578	x
BP1579	x
BP1580			x
BP1581			x
BP1582	x
BP1583			x
BP1584	x
BP1585	x
BP1586	x
BP1587			x
BP1588	x
BP1589	x
BP1590			x
BP1593			x
BP1595			x
BP1596			x
BP1597			x
BP1598			x
BP1599			x
BP1600			x
BP1601			x
BP1604	x
BP1605	x
BP1606	x
BP1607	x
BP1609	x
BP1611	x
BP1612			x
BP1613	x
BP1614			x
BP1615			x
BP1616	x
BP1619	x
BP1623			x
BP1624			x
BP1625	x
BP1626			x
BP1627	x
BP1628			x
BP1631			x
BP1635	x
BP1636			x
BP1637			x
BP1638			x
BP1640			x
BP1641	x
BP1643	x
BP1644			x
BP1645			x
BP1646			x
BP1649			x
BP1651			x
BP1654			x
BP1657			x
BP1658			x
BP1659			x
BP1660			x
BP1662	x
BP1664	x
BP1665		x
BP1666	x
BP1667	x
BP1668	x
BP1669	x
BP1670	x
BP1671	x
BP1672	x
BP1673	x
BP1674	x
BP1675	x
BP1680			x
BP1682			x
BP1683	x
BP1685	x
BP1686	x
BP1687	x
BP1688			x
BP1691	x
BP1692	x
BP1693	x
BP1694	x
BP1695	x
BP1696			x
BP1698			x
BP1699	x
BP1700	x
BP1701	x
BP1702			x
BP1703	x
BP1704	x
BP1705			x
BP1706	x
BP1707	x
BP1708	x
BP1709	x
BP1712			x
BP1713			x
BP1715			x
BP1716			x
BP1718			x
BP1719	x
BP1720	x
BP1721			x
BP1722			x
BP1723	x
BP1724	x
BP1725	x
BP1726	x
BP1727			x
BP1728	x
BP1729			x
BP1730	x
BP1731	x
BP1732	x
BP1733		x
BP1736			x
BP1737	x
BP1738	x
BP1739	x
BP1740	x
BP1743	x
BP1744	x
BP1745	x
BP1746			x
BP1747			x
BP1749			x
BP1750	x
BP1751	x
BP1752			x
BP1753			x
BP1754		x
BP1756			x
BP1758	x
BP1759	x
BP1760			x
BP1761	x
BP1762			x
BP1763	x
BP1764	x
BP1766			x
BP1767			x
BP1768	x
BP1769	x
BP1770	x
BP1771	x
BP1772	x
BP1773	x
BP1774			x
BP1775	x
BP1776			x
BP1777	x
BP1778			x
BP1779			x
BP1780	x
BP1781			x
BP1782	x
BP1783	x
BP1784			x
BP1785	x
BP1788	x
BP1789		x
BP1794	x
BP1795			x
BP1796			x
BP1797	x
BP1798	x
BP1799	x
BP1800			x
BP1801	x
BP1802	x
BP1803	x
BP1804	x
BP1805	x
BP1806			x
BP1808			x
BP1812			x
BP1813	x
BP1814	x
BP1815	x
BP1816	x
BP1817	x
BP1818	x
BP1819	x
BP1820	x
BP1822	x
BP1823	x
BP1824	x
BP1825		x
BP1826	x
BP1827			x
BP1829			x
BP1830			x
BP1831	x
BP1833			x
BP1834	x
BP1835	x
BP1836	x
BP1837		x
BP1838	x
BP1839	x
BP1840	x
BP1841	x
BP1842	x
BP1843			x
BP1845	x
BP1846	x
BP1847	x
BP1848			x
BP1849	x
BP1850			x
BP1851	x
BP1852	x
BP1855			x
BP1857	x
BP1859	x
BP1860	x
BP1861			x
BP1862	x
BP1863	x
BP1864	x
BP1865			x
BP1874			x
BP1875	x
BP1876	x
BP1877			x
BP1878			x
BP1881	x
BP1882	x
BP1883		x
BP1884			x
BP1886	x
BP1887	x
BP1890	x
BP1891	x
BP1892			x
BP1894	x
BP1895	x
BP1896			x
BP1898			x
BP1899	x
BP1900	x
BP1901			x
BP1902	x
BP1903	x
BP1904	x
BP1905			x
BP1906	x
BP1907			x
BP1908			x
BP1909	x
BP1910			x
BP1912			x
BP1913			x
BP1915			x
BP1916	x
BP1917	x
BP1918	x
BP1919	x
BP1920	x
BP1921			x
BP1922	x
BP1923	x
BP1924	x
BP1925	x
BP1926	x
BP1928			x
BP1929	x
BP1930	x
BP1931			x
BP1933	x
BP1934	x
BP1935			x
BP1936	x
BP1937	x
BP1938	x
BP1939	x
BP1940			x
BP1941	x
BP1942	x
BP1943			x
BP1944	x
BP1945	x
BP1946			x
BP1958		x
BP1969			x
BP1970	x
BP1971			x
BP1972	x
BP1973			x
BP1974	x
BP1975			x
BP1976	x
BP1977	x
BP1979	x
BP1980	x
BP1982	x
BP1983	x
BP1984	x
BP1985	x
BP1986	x
BP1989			x
BP1990	x
BP1991	x
BP1992	x
BP1993		x
BP1994	x
BP1995			x
BP1996			x
BP1997	x
BP1999			x
BP2001			x
BP2003			x
BP2004	x
BP2005	x
BP2006			x
BP2007	x
BP2008			x
BP2009	x
BP2010	x
BP2011	x
BP2012	x
BP2013			x
BP2014	x
BP2015	x
BP2016			x
BP2017			x
BP2019			x
BP2020			x
BP2021			x
BP2022	x
BP2023	x
BP2024	x
BP2025	x
BP2026	x
BP2027	x
BP2028			x
BP2030			x
BP2031			x
BP2034			x
BP2037	x
BP2038			x
BP2039			x
BP2040	x
BP2041	x
BP2042			x
BP2043			x
BP2044			x
BP2045			x
BP2046	x
BP2047			x
BP2049			x
BP2050			x
BP2051			x
BP2052			x
BP2055			x
BP2056	x
BP2057	x
BP2058	x
BP2059			x
BP2060			x
BP2062			x
BP2063			x
BP2066			x
BP2067			x
BP2068	x
BP2070	x
BP2071			x
BP2072	x
BP2073			x
BP2074	x
BP2076	x
BP2078			x
BP2079	x
BP2081			x
BP2082	x
BP2084			x
BP2085			x
BP2086			x
BP2089	x
BP2090			x
BP2091			x
BP2092	x
BP2093	x
BP2094			x
BP2095	x
BP2096			x
BP2097			x
BP2098	x
BP2099	x
BP2100			x
BP2102			x
BP2103			x
BP2106			x
BP2107		x
BP2108	x
BP2109	x
BP2110	x
BP2111			x
BP2114			x
BP2115	x
BP2116	x
BP2119			x
BP2120			x
BP2124	x
BP2125	x
BP2126	x
BP2127			x
BP2128			x
BP2129			x
BP2131	x
BP2132	x
BP2133			x
BP2134			x
BP2139		x
BP2140	x
BP2141			x
BP2142	x
BP2143			x
BP2144			x
BP2145	x
BP2146			x
BP2147	x
BP2148	x
BP2149	x
BP2150		x
BP2151			x
BP2152			x
BP2153	x
BP2156	x
BP2157			x
BP2158			x
BP2162			x
BP2163			x
BP2164			x
BP2165			x
BP2167			x
BP2168	x
BP2170	x
BP2171	x
BP2172			x
BP2173			x
BP2174	x
BP2175	x
BP2176			x
BP2177	x
BP2178	x
BP2179	x
BP2180	x
BP2183	x
BP2184	x
BP2185			x
BP2186	x
BP2187	x
BP2188			x
BP2189	x
BP2190	x
BP2191			x
BP2192		x
BP2193	x
BP2194	x
BP2195	x
BP2196			x
BP2197	x
BP2198	x
BP2199	x
BP2200	x
BP2201	x
BP2202	x
BP2203			x
BP2204	x
BP2206			x
BP2210	x
BP2211	x
BP2212	x
BP2213			x
BP2215			x
BP2216	x
BP2217			x
BP2218	x
BP2219	x
BP2220			x
BP2222			x
BP2224			x
BP2225			x
BP2226			x
BP2227	x
BP2228	x
BP2229	x
BP2230	x
BP2231	x
BP2232			x
BP2233	x
BP2234	x
BP2235			x
BP2236		x
BP2237	x
BP2238	x
BP2239	x
BP2240	x
BP2241	x
BP2243	x
BP2244	x
BP2245	x
BP2246		x
BP2247		x
BP2248	x
BP2249	x
BP2250	x
BP2251	x
BP2252			x
BP2253	x
BP2254			x
BP2255	x
BP2256	x
BP2257	x
BP2258			x
BP2259			x
BP2260	x
BP2261	x
BP2262	x
BP2263	x
BP2264		x
BP2265			x
BP2267			x
BP2269			x
BP2271			x
BP2274	x
BP2275	x
BP2276			x
BP2277			x
BP2278	x
BP2279	x
BP2280	x
BP2282			x
BP2283	x
BP2284			x
BP2285	x
BP2286	x
BP2289			x
BP2290			x
BP2291			x
BP2292			x
BP2293			x
BP2294			x
BP2295			x
BP2296			x
BP2298			x
BP2299	x
BP2300	x
BP2301			x
BP2302	x
BP2303	x
BP2304	x
BP2305	x
BP2306			x
BP2307			x
BP2308			x
BP2309			x
BP2310	x
BP2311		x
BP2312	x
BP2313			x
BP2314	x
BP2315			x
BP2317			x
BP2318	x
BP2319			x
BP2320		x
BP2321			x
BP2322			x
BP2323	x
BP2324			x
BP2325	x
BP2326			x
BP2327			x
BP2329	x
BP2331			x
BP2332	x
BP2333	x
BP2334			x
BP2335			x
BP2336	x
BP2337			x
BP2338	x
BP2339			x
BP2340	x
BP2341			x
BP2342	x
BP2343			x
BP2344	x
BP2345			x
BP2346	x
BP2347			x
BP2348	x
BP2349			x
BP2350		x
BP2351			x
BP2352	x
BP2353	x
BP2354			x
BP2358	x
BP2359	x
BP2360	x
BP2361	x
BP2362	x
BP2363	x
BP2364			x
BP2365	x
BP2368	x
BP2370			x
BP2371	x
BP2372	x
BP2373			x
BP2374	x
BP2376			x
BP2377			x
BP2378	x
BP2379	x
BP2380			x
BP2382	x
BP2383	x
BP2384			x
BP2385	x
BP2386	x
BP2387	x
BP2388	x
BP2389			x
BP2391			x
BP2393	x
BP2394			x
BP2395	x
BP2396	x
BP2397			x
BP2398			x
BP2399			x
BP2400	x
BP2402	x
BP2403	x
BP2404	x
BP2405	x
BP2406	x
BP2407			x
BP2408	x
BP2409	x
BP2411	x
BP2413	x
BP2414			x
BP2416			x
BP2417	x
BP2418	x
BP2419	x
BP2420	x
BP2421			x
BP2422			x
BP2423	x
BP2424	x
BP2425	x
BP2426	x
BP2428			x
BP2429		x
BP2430	x
BP2431	x
BP2432	x
BP2433	x
BP2434			x
BP2435			x
BP2436	x
BP2437	x
BP2438	x
BP2439			x
BP2440	x
BP2441			x
BP2442	x
BP2443	x
BP2444	x
BP2445	x
BP2446	x
BP2447	x
BP2448			x
BP2449	x
BP2454			x
BP2456	x
BP2457	x
BP2458	x
BP2459			x
BP2460	x
BP2461			x
BP2462	x
BP2463	x
BP2464	x
BP2465	x
BP2466	x
BP2467	x
BP2468	x
BP2469	x
BP2470			x
BP2471			x
BP2472			x
BP2473			x
BP2474	x
BP2476			x
BP2478			x
BP2479	x
BP2480			x
BP2481			x
BP2482			x
BP2483			x
BP2484			x
BP2486			x
BP2487			x
BP2488			x
BP2489			x
BP2490			x
BP2491			x
BP2493			x
BP2494	x
BP2495	x
BP2496	x
BP2497	x
BP2498			x
BP2499	x
BP2500	x
BP2501	x
BP2502	x
BP2503	x
BP2504	x
BP2505			x
BP2506			x
BP2507	x
BP2508	x
BP2509	x
BP2510	x
BP2511			x
BP2512	x
BP2513	x
BP2514	x
BP2515	x
BP2516	x
BP2517	x
BP2518	x
BP2519	x
BP2520	x
BP2521	x
BP2522			x
BP2523			x
BP2525			x
BP2526			x
BP2527	x
BP2528			x
BP2529	x
BP2530	x
BP2531	x
BP2532	x
BP2533	x
BP2534	x
BP2535	x
BP2536			x
BP2537			x
BP2538	x
BP2539	x
BP2540	x
BP2541	x
BP2542	x
BP2543			x
BP2544	x
BP2545	x
BP2546	x
BP2547	x
BP2548			x
BP2549	x
BP2550	x
BP2551	x
BP2552	x
BP2553	x
BP2554	x
BP2555	x
BP2556	x
BP2557			x
BP2558	x
BP2559	x
BP2560	x
BP2561			x
BP2562			x
BP2563	x
[truncated: 1,286 more rows]
